# Supplementary material for: Spatiotemporal dynamics of clonal selection and diversification in normal endometrial epithelium
Source: Nat Commun. 2022 Feb 17;13:943. doi: 10.1038/s41467-022-28568-2 (PMC8854701; doi:10.1038/s41467-022-28568-2)
Supplement: Supplementary file 3 — Supplementary Data [file 41467_2022_28568_MOESM3_ESM.xlsx]

## Sheet: Sheet1
Supplementary Data. A list of 112 genes selected for a target-gene sequencing.
Symbol	Name	Selection criteria
ABCC1	ATP binding cassette subfamily C member 1	WES
ACRC	germ cell nuclear acidic peptidase	WES
ANK3	ankyrin 3	EC
ARHGAP35	Rho GTPase activating protein 35	WES, EC
ARID1A	AT-rich interaction domain 1A	OC, EC, CGC, Pan-Gyn
ARID5B	AT-rich interaction domain 5B	EC, Pan-Gyn
ATCAY	ATCAY kinesin light chain interacting caytaxin	WES
ATM	ATM serine/threonine kinase	DNA repair pathway, CGC, Pan-Gyn
ATR	ATR serine/threonine kinase	DNA repair pathway, CGC
BARD1	BRCA1 associated RING domain 1	DNA repair pathway, CGC
BCOR	BCL6 corepressor	EC, CGC
BRCA1	BRCA1 DNA repair associated	DNA repair pathway, CGC, Pan-Gyn
BRCA2	BRCA2 DNA repair associated	DNA repair pathway, CGC
BRD4	bromodomain containing 4	WES, CGC
BRIP1	BRCA1 interacting protein C-terminal helicase 1	DNA repair pathway, CGC
CAMTA1	calmodulin binding transcription activator 1	WES, CGC
CDC23	cell division cycle 23	WES
CDYL	chromodomain Y like	WES
CFAP54	cilia and flagella associated protein 54	WES
CHD4	chromodomain helicase DNA binding protein 4	EC, CGC, Pan-Gyn
CHEK1	checkpoint kinase 1	DNA repair pathway
CHEK2	checkpoint kinase 2	DNA repair pathway, CGC
CTCF	CCCTC-binding factor	EC, CGC, Pan-Gyn
CTNNB1	catenin beta 1	OC, EC, CGC, Pan-Gyn
CUX1	cut like homeobox 1	EC, CGC
DGKA	diacylglycerol kinase alpha	WES
DISP2	dispatched RND transporter family member 2	WES
DYNC2H1	dynein cytoplasmic 2 heavy chain 1	WES
EMSY	EMSY transcriptional repressor, BRCA2 interacting	DNA repair pathway
FAAP24	FA core complex associated protein 24	DNA repair pathway
FAM135B	family with sequence similarity 135 member B	WES, CGC
FAM175A	abraxas 1, BRCA1 A complex subunit	DNA repair pathway
FAM65C	RIPOR family member 3	WES
FANCA	FA complementation group A	DNA repair pathway, CGC
FANCB	FA complementation group B	DNA repair pathway
FANCC	FA complementation group C	DNA repair pathway, CGC
FANCD2	FA complementation group D2	DNA repair pathway, CGC
FANCE	FA complementation group E	DNA repair pathway, CGC
FANCF	FA complementation group F	DNA repair pathway, CGC
FANCG	FA complementation group G	DNA repair pathway, CGC
FANCI	FA complementation group I	DNA repair pathway
FANCL	FA complementation group L	DNA repair pathway
FANCM	FA complementation group M	DNA repair pathway
FAT1	FAT atypical cadherin 1	EC, CGC
FAT3	FAT atypical cadherin 3	WES, CGC
FBN2	fibrillin 2	WES
FBXW7	F-box and WD repeat domain containing 7	WES, EC, CGC, Pan-Gyn
FGFR2	fibroblast growth factor receptor 2	EC, CGC
FRG1	FSHD region gene 1	WES
GPR50	G protein-coupled receptor 50	WES
HEATR1	HEAT repeat containing 1	WES
HIST1H4B	histone cluster 1 H4 family member B	OC
HNRNPCL1	heterogeneous nuclear ribonucleoprotein C like 1	WES
HOOK3	hook microtubule tethering protein 3	WES, CGC
KIAA1109	KIAA1109	WES
KIF26A	kinesin family member 26A	WES
KMT2B	lysine methyltransferase 2B	EC
KMT2C	lysine methyltransferase 2C	OC, CGC
KRAS	KRAS proto-oncogene, GTPase	WES, OC, EC, CGC, Pan-Gyn
LAMA2	laminin subunit alpha 2	WES
LRP1B	LDL receptor related protein 1B	OC, CGC
MLH1	mutL homolog 1	DNA repair pathway, CGC
MON2	MON2 homolog, regulator of endosome-to-golgi trafficking	WES
MRE11A	MRE11 homolog, double strand break repair nuclease	DNA repair pathway
MSH2	mutS homolog 2	DNA repair pathway, CGC
MSH6	mutS homolog 6	DNA repair pathway, CGC
MTOR	mechanistic target of rapamycin kinase	EC, CGC
NBN	nibrin	DNA repair pathway, CGC
PALB2	partner and localizer of BRCA2	DNA repair pathway, CGC
PHEX	phosphate regulating endopeptidase homolog X-linked	WES
PIK3CA	phosphatidylinositol-4,5-bisphosphate 3-kinase catalytic subunit alpha	WES, OC, EC, CGC, Pan-Gyn
PIK3R1	phosphoinositide-3-kinase regulatory subunit 1	WES, EC, CGC, Pan-Gyn
PLXNB2	plexin B2	WES
PLXND1	plexin D1	WES
PMS2	PMS1 homolog 2, mismatch repair system component	DNA repair pathway, CGC
POLE	DNA polymerase epsilon, catalytic subunit	EC, CGC
POLR3B	RNA polymerase III subunit B	WES
PPP2R1A	protein phosphatase 2 scaffold subunit Aalpha	WES, OC, EC, CGC, Pan-Gyn
PTEN	phosphatase and tensin homolog	EC, CGC, Pan-Gyn
PTPN13	protein tyrosine phosphatase non-receptor type 13	WES, CGC
RAD50	RAD50 double strand break repair protein	DNA repair pathway
RAD51	RAD51 recombinase	DNA repair pathway
RAD51B	RAD51 paralog B	DNA repair pathway, CGC
RAD51C	RAD51 paralog C	DNA repair pathway
RAD51D	RAD51 paralog D	DNA repair pathway
RAD52	RAD52 homolog, DNA repair protein	DNA repair pathway
RAD54B	RAD54 homolog B	DNA repair pathway
RAD54L	RAD54 like	DNA repair pathway
RICTOR	RPTOR independent companion of MTOR complex 2	WES
SACS	sacsin molecular chaperone	EC
SIGLEC9	sialic acid binding Ig like lectin 9	WES
SLC19A1	solute carrier family 19 member 1	WES
SLX4	SLX4 structure-specific endonuclease subunit	DNA repair pathway
SPEG	striated muscle enriched protein kinase	WES
STT3A	STT3 oligosaccharyltransferase complex catalytic subunit A	WES
TAF1	TATA-box binding protein associated factor 1	EC, Pan-Gyn
TAF2	TATA-box binding protein associated factor 2	WES
TAS2R31	taste 2 receptor member 31	WES
TFAP2C	transcription factor AP-2 gamma	WES
TNC	tenascin C	OC, CGC
TONSL	tonsoku like, DNA repair protein	WES
TP53	tumor protein P53	EC, CGC, Pan-Gyn
TTC6	tetratricopeptide repeat domain 6	WES
UBA7	ubiquitin like modifier activating enzyme 6	WES
VNN1	vanin 1	EC
WT1	WT1 transcription factor	WES, CGC
XIRP2	xin actin binding repeat containing 2	WES
ZBED6	zinc finger BED-type containing 6	WES
ZC3H13	zinc finger CCCH-type containing 13	WES, Pan-Gyn
ZFHX3	zinc finger homeobox 3	EC, CGC
ZFHX4	zinc finger homeobox 4	EC
ZMYM4	zinc finger MYM-type containing 4	WES
Abbreviations in the column “Selection criteria” are as follows; WES: whole-exome sequencing, OC: endometriosis-related ovarian cancer, EC: endometrial cancer
