# Supplementary material for: Spatiotemporal dynamics of clonal selection and diversification in normal endometrial epithelium
Source: Nat Commun. 2022 Feb 17;13:943. doi: 10.1038/s41467-022-28568-2 (PMC8854701; doi:10.1038/s41467-022-28568-2)
Supplement: Supplementary file 7 — Source data [file 41467_2022_28568_MOESM7_ESM.zip]

Archive with 24 entries (24 files):
- source_data.docx
- source_data_01(Fig1c).xlsx
- source_data_02(Fig1d).xlsx
- source_data_03(Fig1e).xlsx
- source_data_04(Fig1f).xlsx
- source_data_05(Fig1g).xlsx
- source_data_06(Fig2a,e_and_Supplementary_Fig2e).xlsx
- source_data_07(Fig2b_and_Supplementary_Fig2a).xlsx
- source_data_08(Fig2c_Supplementary_Fig2b_and_c).xlsx
- source_data_09(Fig2d_and_Supplementary_Fig2d).xlsx
- source_data_10(Supplementary_Fig3a).xlsx
- source_data_11(Supplementary_Fig3b).xlsx
- source_data_12(Supplementary_Fig3c,d_and_e).xlsx
- source_data_13(Fig3g).xlsx
- source_data_14(Fig3h_and_i).xlsx
- source_data_15(Supplementary_Fig5).xlsx
- source_data_16(Fig5f_and_Supplementary_Fig7).xlsx
- source_data_17(Fig5g).xlsx
- source_data_18(Fig5h).xlsx
- source_data_19(Fig5i).xlsx
- source_data_20(Fig6d_and_Supplementary_Fig8).xlsx
- source_data_21(Fig7i).xlsx
- source_data_22(Supplementary_Fig10a).xlsx
- source_data_23(Supplementary_Fig10b).xlsx
