# Supplementary material for: Spatiotemporal dynamics of clonal selection and diversification in normal endometrial epithelium
Source: Nat Commun. 2022 Feb 17;13:943. doi: 10.1038/s41467-022-28568-2 (PMC8854701; doi:10.1038/s41467-022-28568-2)
Supplement: Supplementary file 7 — Source data [file 41467_2022_28568_MOESM7_ESM.zip › source_data_01(Fig1c).xlsx]

## Sheet: source_data_01
gene	SNV	indel	both
PIK3CA	0.151515	0.00448934	0
KRAS	0.108866	0	0
ARHGAP35	0.0549944	0.0460157	0.00448934
FBXW7	0.0785634	0.00224467	0
PIK3R1	0.030303	0.037037	0.003367
PPP2R1A	0.0673401	0	0
PTEN	0.020202	0.00897868	0.003367
KMT2C	0.016835	0.0123457	0
TAF1	0.0258137	0.003367	0
ARID1A	0.0157127	0.0123457	0
FGFR2	0.0258137	0.00112233	0
PLXNB2	0.0224467	0	0.00224467
CHD4	0.0190797	0.00112233	0
ZFHX3	0.013468	0.00673401	0
TP53	0.010101	0.00224467	0
