# Supplementary material for: Spatiotemporal dynamics of clonal selection and diversification in normal endometrial epithelium
Source: Nat Commun. 2022 Feb 17;13:943. doi: 10.1038/s41467-022-28568-2 (PMC8854701; doi:10.1038/s41467-022-28568-2)
Supplement: Supplementary file 7 — Source data [file 41467_2022_28568_MOESM7_ESM.zip › source_data_02(Fig1d).xlsx]

## Sheet: source_data_02
gene	mutant_allele_frequency	effect	variant_type
PIK3CA	0.486239	missense	SNV
PIK3CA	0.318966	missense	SNV
PIK3CA	0.485714	missense	SNV
PIK3CA	0.412371	missense	SNV
PIK3CA	0.337931	missense	SNV
PIK3CA	0.510204	missense	SNV
PIK3CA	0.323944	missense	SNV
PIK3CA	0.536232	missense	SNV
PIK3CA	0.0980392	missense	SNV
PIK3CA	0.311475	missense	SNV
PIK3CA	0.403846	missense	SNV
PIK3CA	0.54717	missense	SNV
PIK3CA	0.405797	missense	SNV
PIK3CA	0.402062	missense	SNV
PIK3CA	0.510949	missense	SNV
PIK3CA	0.43956	missense	SNV
PIK3CA	0.395833	missense	SNV
PIK3CA	0.5	missense	SNV
PIK3CA	0.390625	missense	SNV
PIK3CA	0.430769	missense	SNV
PIK3CA	0.5	missense	SNV
PIK3CA	0.259259	missense	SNV
PIK3CA	0.482143	missense	SNV
PIK3CA	0.488372	missense	SNV
PIK3CA	0.474576	missense	SNV
PIK3CA	0.536232	missense	SNV
PIK3CA	0.490566	missense	SNV
PIK3CA	0.555556	missense	SNV
PIK3CA	0.434783	missense	SNV
PIK3CA	0.392857	missense	SNV
PIK3CA	0.476923	missense	SNV
PIK3CA	0.506173	missense	SNV
PIK3CA	0.586207	missense	SNV
PIK3CA	0.466667	missense	SNV
PIK3CA	0.477064	missense	SNV
PIK3CA	0.336957	missense	SNV
PIK3CA	0.444444	missense	SNV
PIK3CA	0.4	missense	SNV
PIK3CA	0.407407	missense	SNV
PIK3CA	0.674419	missense	SNV
PIK3CA	0.314286	missense	SNV
PIK3CA	0.148148	missense	SNV
PIK3CA	0.722222	missense	SNV
PIK3CA	0.315789	missense	SNV
PIK3CA	0.413043	missense	SNV
PIK3CA	0.170886	missense	SNV
PIK3CA	0.387097	missense	SNV
PIK3CA	0.352941	missense	SNV
PIK3CA	0.447368	missense	SNV
PIK3CA	0.423077	missense	SNV
PIK3CA	0.2	missense	SNV
PIK3CA	0.21875	missense	SNV
PIK3CA	0.428571	missense	SNV
PIK3CA	0.292308	missense	SNV
PIK3CA	0.352273	missense	SNV
PIK3CA	0.155556	missense	SNV
PIK3CA	0.145455	missense	SNV
PIK3CA	0.569767	missense	SNV
PIK3CA	0.330189	missense	SNV
PIK3CA	0.315789	missense	SNV
PIK3CA	0.538462	missense	SNV
PIK3CA	0.166667	missense	SNV
PIK3CA	0.5	missense	SNV
PIK3CA	0.3	missense	SNV
PIK3CA	0.5	missense	SNV
PIK3CA	0.5	missense	SNV
PIK3CA	0.505747	missense	SNV
PIK3CA	0.232558	missense	SNV
PIK3CA	0.202381	missense	SNV
PIK3CA	0.360825	missense	SNV
PIK3CA	0.268817	missense	SNV
PIK3CA	0.222222	missense	SNV
PIK3CA	0.512195	missense	SNV
PIK3CA	0.461538	inframe_indel	indel
PIK3CA	0.44	missense	SNV
PIK3CA	0.416667	missense	SNV
PIK3CA	0.483333	missense	SNV
PIK3CA	0.302326	missense	SNV
PIK3CA	0.283333	missense	SNV
PIK3CA	0.385417	missense	SNV
PIK3CA	0.55	missense	SNV
PIK3CA	0.416667	missense	SNV
PIK3CA	0.592593	missense	SNV
PIK3CA	0.5625	missense	SNV
PIK3CA	0.424242	missense	SNV
PIK3CA	0.333333	missense	SNV
PIK3CA	0.380531	missense	SNV
PIK3CA	0.246753	missense	SNV
PIK3CA	0.364865	missense	SNV
PIK3CA	0.422018	missense	SNV
PIK3CA	0.278351	missense	SNV
PIK3CA	0.364583	missense	SNV
PIK3CA	0.272727	missense	SNV
PIK3CA	0.490196	missense	SNV
PIK3CA	0.465347	inframe_indel	indel
PIK3CA	0.514563	inframe_indel	indel
PIK3CA	0.42623	missense	SNV
PIK3CA	0.381579	missense	SNV
PIK3CA	0.376238	missense	SNV
PIK3CA	0.45	missense	SNV
PIK3CA	0.419689	missense	SNV
PIK3CA	0.368421	missense	SNV
PIK3CA	0.408	missense	SNV
PIK3CA	0.4375	missense	SNV
PIK3CA	0.462069	missense	SNV
PIK3CA	0.28169	missense	SNV
PIK3CA	0.378571	inframe_indel	indel
PIK3CA	0.439024	missense	SNV
PIK3CA	0.482759	missense	SNV
PIK3CA	0.513761	missense	SNV
PIK3CA	0.434343	missense	SNV
PIK3CA	0.28	missense	SNV
PIK3CA	0.414894	missense	SNV
PIK3CA	0.37037	missense	SNV
PIK3CA	0.391304	missense	SNV
PIK3CA	0.516129	missense	SNV
PIK3CA	0.26087	missense	SNV
PIK3CA	0.121951	missense	SNV
PIK3CA	0.356436	missense	SNV
PIK3CA	0.159292	missense	SNV
PIK3CA	0.555556	missense	SNV
PIK3CA	0.472527	missense	SNV
PIK3CA	0.531646	missense	SNV
PIK3CA	0.534884	missense	SNV
PIK3CA	0.551724	missense	SNV
PIK3CA	0.4	missense	SNV
PIK3CA	0.494845	missense	SNV
PIK3CA	0.388889	missense	SNV
PIK3CA	0.416667	missense	SNV
PIK3CA	0.415842	missense	SNV
PIK3CA	0.383838	missense	SNV
PIK3CA	0.463235	missense	SNV
PIK3CA	0.522222	missense	SNV
PIK3CA	0.463415	missense	SNV
PIK3CA	0.515152	missense	SNV
PIK3CA	0.522523	missense	SNV
PIK3CA	0.196078	missense	SNV
PIK3CA	0.314103	missense	SNV
PIK3CA	0.316901	missense	SNV
KRAS	0.387755	missense	SNV
KRAS	0.535714	missense	SNV
KRAS	0.461538	missense	SNV
KRAS	0.206897	missense	SNV
KRAS	0.346154	missense	SNV
KRAS	0.410256	missense	SNV
KRAS	0.914286	missense	SNV
KRAS	0.325	missense	SNV
KRAS	0.458333	missense	SNV
KRAS	0.362319	missense	SNV
KRAS	0.452381	missense	SNV
KRAS	0.46875	missense	SNV
KRAS	0.307692	missense	SNV
KRAS	0.395833	missense	SNV
KRAS	0.515152	missense	SNV
KRAS	0.425926	missense	SNV
KRAS	0.390476	missense	SNV
KRAS	0.5	missense	SNV
KRAS	0.559524	missense	SNV
KRAS	0.360856	missense	SNV
KRAS	0.0804598	missense	SNV
KRAS	0.643678	missense	SNV
KRAS	0.0408163	missense	SNV
KRAS	0.112676	missense	SNV
KRAS	1	missense	SNV
KRAS	0.492958	missense	SNV
KRAS	0.173913	missense	SNV
KRAS	0.108108	missense	SNV
KRAS	0.484848	missense	SNV
KRAS	0.101695	missense	SNV
KRAS	0.48	missense	SNV
KRAS	0.419355	missense	SNV
KRAS	0.216216	missense	SNV
KRAS	0.333333	missense	SNV
KRAS	0.961538	missense	SNV
KRAS	0.409091	missense	SNV
KRAS	0.423913	missense	SNV
KRAS	0.307692	missense	SNV
KRAS	0.264957	missense	SNV
KRAS	0.439024	missense	SNV
KRAS	0.196078	missense	SNV
KRAS	0.412371	missense	SNV
KRAS	0.956522	missense	SNV
KRAS	0.48	missense	SNV
KRAS	0.963636	missense	SNV
KRAS	0.44186	missense	SNV
KRAS	0.989011	missense	SNV
KRAS	0.387387	missense	SNV
KRAS	0.661538	missense	SNV
KRAS	0.440476	missense	SNV
KRAS	0.424779	missense	SNV
KRAS	0.441176	missense	SNV
KRAS	0.448276	missense	SNV
KRAS	0.295652	missense	SNV
KRAS	0.444444	missense	SNV
KRAS	0.284404	missense	SNV
KRAS	0.386792	missense	SNV
KRAS	0.313953	missense	SNV
KRAS	0.539216	missense	SNV
KRAS	0.49505	missense	SNV
KRAS	1	missense	SNV
KRAS	1	missense	SNV
KRAS	1	missense	SNV
KRAS	0.464286	missense	SNV
KRAS	0.4	missense	SNV
KRAS	0.923077	missense	SNV
KRAS	0.980769	missense	SNV
KRAS	0.894737	missense	SNV
KRAS	0.885714	missense	SNV
KRAS	0.50495	missense	SNV
KRAS	0.552941	missense	SNV
KRAS	0.464286	missense	SNV
KRAS	0.464567	missense	SNV
KRAS	0.45614	missense	SNV
KRAS	0.369048	missense	SNV
KRAS	0.505747	missense	SNV
KRAS	0.402174	missense	SNV
KRAS	0.514563	missense	SNV
KRAS	0.604167	missense	SNV
KRAS	0.539062	missense	SNV
KRAS	0.411765	missense	SNV
KRAS	0.528926	missense	SNV
KRAS	0.387755	missense	SNV
KRAS	0.8	missense	SNV
KRAS	0.510204	missense	SNV
KRAS	0.6875	missense	SNV
KRAS	0.47619	missense	SNV
KRAS	0.803922	missense	SNV
KRAS	0.290909	missense	SNV
KRAS	0.679389	missense	SNV
KRAS	0.538462	missense	SNV
KRAS	0.602941	missense	SNV
KRAS	0.234783	missense	SNV
KRAS	0.359375	missense	SNV
KRAS	0.554348	missense	SNV
KRAS	0.385542	missense	SNV
KRAS	0.453488	missense	SNV
ARHGAP35	0.325203	nonsense	SNV
ARHGAP35	0.396825	missense	SNV
ARHGAP35	0.227723	missense	SNV
ARHGAP35	0.859873	frameshift_indel	indel
ARHGAP35	0.5	frameshift_indel	indel
ARHGAP35	0.42623	missense	SNV
ARHGAP35	0.15625	missense	SNV
ARHGAP35	0.280374	frameshift_indel	indel
ARHGAP35	0.40678	frameshift_indel	indel
ARHGAP35	0.395349	frameshift_indel	indel
ARHGAP35	0.434783	frameshift_indel	indel
ARHGAP35	0.513889	frameshift_indel	indel
ARHGAP35	0.549451	nonsense	SNV
ARHGAP35	0.484615	missense	SNV
ARHGAP35	0.0961538	missense	SNV
ARHGAP35	0.929487	nonsense	SNV
ARHGAP35	0.527132	frameshift_indel	indel
ARHGAP35	0.396396	frameshift_indel	indel
ARHGAP35	0.884615	frameshift_indel	indel
ARHGAP35	0.872727	frameshift_indel	indel
ARHGAP35	0.505747	frameshift_indel	indel
ARHGAP35	0.0891089	missense	SNV
ARHGAP35	0.0769231	missense	SNV
ARHGAP35	0.411348	nonsense	SNV
ARHGAP35	0.1875	missense	SNV
ARHGAP35	0.238636	nonsense	SNV
ARHGAP35	0.428571	nonsense	SNV
ARHGAP35	0.47619	nonsense	SNV
ARHGAP35	0.424779	nonsense	SNV
ARHGAP35	0.297872	nonsense	SNV
ARHGAP35	0.45	frameshift_indel	indel
ARHGAP35	0.287879	inframe_indel	indel
ARHGAP35	0.358209	frameshift_indel	indel
ARHGAP35	0.395349	frameshift_indel	indel
ARHGAP35	0.670103	inframe_indel	indel
ARHGAP35	0.428571	inframe_indel	indel
ARHGAP35	0.377358	inframe_indel	indel
ARHGAP35	0.325	inframe_indel	indel
ARHGAP35	0.155172	inframe_indel	indel
ARHGAP35	0.409091	inframe_indel	indel
ARHGAP35	0.511111	frameshift_indel	indel
ARHGAP35	0.807339	frameshift_indel	indel
ARHGAP35	0.806122	frameshift_indel	indel
ARHGAP35	0.963768	frameshift_indel	indel
ARHGAP35	0.383178	frameshift_indel	indel
ARHGAP35	0.28125	nonsense	SNV
ARHGAP35	0.494624	frameshift_indel	indel
ARHGAP35	0.182927	frameshift_indel	indel
ARHGAP35	0.311475	frameshift_indel	indel
ARHGAP35	0.375	nonsense	SNV
ARHGAP35	0.443038	missense	SNV
ARHGAP35	0.269663	nonsense	SNV
ARHGAP35	0.222222	missense	SNV
ARHGAP35	0.417323	frameshift_indel	indel
ARHGAP35	0.403101	nonsense	SNV
ARHGAP35	0.625	nonsense	SNV
ARHGAP35	0.423729	frameshift_indel	indel
ARHGAP35	0.209677	frameshift_indel	indel
ARHGAP35	0.638554	missense	SNV
ARHGAP35	0.522727	frameshift_indel	indel
ARHGAP35	0.40678	frameshift_indel	indel
ARHGAP35	0.415094	frameshift_indel	indel
ARHGAP35	0.403846	frameshift_indel	indel
ARHGAP35	0.352941	frameshift_indel	indel
ARHGAP35	0.470588	nonsense	SNV
ARHGAP35	0.309735	missense	SNV
ARHGAP35	0.196262	missense	SNV
ARHGAP35	0.34188	nonsense	SNV
ARHGAP35	0.414815	nonsense	SNV
ARHGAP35	0.570652	missense	SNV
ARHGAP35	0.300885	missense	SNV
ARHGAP35	0.5	nonsense	SNV
ARHGAP35	0.371859	nonsense	SNV
ARHGAP35	0.507246	frameshift_indel	indel
ARHGAP35	0.390244	nonsense	SNV
ARHGAP35	0.190476	missense	SNV
ARHGAP35	0.33871	nonsense	SNV
ARHGAP35	0.398438	nonsense	SNV
ARHGAP35	0.485876	missense	SNV
ARHGAP35	0.415094	missense	SNV
ARHGAP35	0.451613	missense	SNV
ARHGAP35	0.347368	frameshift_indel	indel
ARHGAP35	0.733945	nonsense	SNV
ARHGAP35	0.176991	nonsense	SNV
ARHGAP35	0.397436	frameshift_indel	indel
ARHGAP35	0.492424	nonsense	SNV
ARHGAP35	0.389937	frameshift_indel	indel
ARHGAP35	0.40146	frameshift_indel	indel
ARHGAP35	0.402062	nonsense	SNV
ARHGAP35	0.230337	missense	SNV
ARHGAP35	0.4	nonsense	SNV
ARHGAP35	0.461538	frameshift_indel	indel
ARHGAP35	0.355422	nonsense	SNV
ARHGAP35	0.446281	nonsense	SNV
ARHGAP35	0.438095	frameshift_indel	indel
ARHGAP35	0.0814815	missense	SNV
ARHGAP35	0.410256	nonsense	SNV
ARHGAP35	0.353333	missense	SNV
FBXW7	0.358025	missense	SNV
FBXW7	0.477778	missense	SNV
FBXW7	0.424242	missense	SNV
FBXW7	0.3125	missense	SNV
FBXW7	0.401163	frameshift_indel	indel
FBXW7	0.423077	missense	SNV
FBXW7	0.447368	missense	SNV
FBXW7	0.26087	missense	SNV
FBXW7	0.52381	nonsense	SNV
FBXW7	0.354839	missense	SNV
FBXW7	0.525	missense	SNV
FBXW7	0.242424	nonsense	SNV
FBXW7	0.493056	missense	SNV
FBXW7	0.556391	nonsense	SNV
FBXW7	0.285714	missense	SNV
FBXW7	0.552083	missense	SNV
FBXW7	0.270968	missense	SNV
FBXW7	0.435185	missense	SNV
FBXW7	0.285714	missense	SNV
FBXW7	0.285714	nonsense	SNV
FBXW7	0.324176	missense	SNV
FBXW7	0.363636	missense	SNV
FBXW7	0.359375	missense	SNV
FBXW7	0.528302	missense	SNV
FBXW7	0.461538	missense	SNV
FBXW7	0.222222	missense	SNV
FBXW7	0.463768	missense	SNV
FBXW7	0.436364	missense	SNV
FBXW7	0.4	missense	SNV
FBXW7	0.178571	missense	SNV
FBXW7	0.5	missense	SNV
FBXW7	0.461538	missense	SNV
FBXW7	0.19697	missense	SNV
FBXW7	0.39726	missense	SNV
FBXW7	0.296296	missense	SNV
FBXW7	0.165605	missense	SNV
FBXW7	0.160714	missense	SNV
FBXW7	0.341463	missense	SNV
FBXW7	0.386364	missense	SNV
FBXW7	0.463415	missense	SNV
FBXW7	0.358974	missense	SNV
FBXW7	0.552632	missense	SNV
FBXW7	0.137097	missense	SNV
FBXW7	0.261194	missense	SNV
FBXW7	0.188525	missense	SNV
FBXW7	0.339286	nonsense	SNV
FBXW7	0.477011	missense	SNV
FBXW7	0.335052	missense	SNV
FBXW7	0.349593	missense	SNV
FBXW7	0.394737	frameshift_indel	indel
FBXW7	0.459016	missense	SNV
FBXW7	0.421965	missense	SNV
FBXW7	0.4875	missense	SNV
FBXW7	0.419355	missense	SNV
FBXW7	0.176471	missense	SNV
FBXW7	0.544218	missense	SNV
FBXW7	0.566038	missense	SNV
FBXW7	0.521739	missense	SNV
FBXW7	0.482517	missense	SNV
FBXW7	0.477387	missense	SNV
FBXW7	0.3125	missense	SNV
FBXW7	0.371901	missense	SNV
FBXW7	0.163043	missense	SNV
FBXW7	0.411111	missense	SNV
FBXW7	0.419753	missense	SNV
FBXW7	0.509804	missense	SNV
FBXW7	0.5	missense	SNV
FBXW7	0.142857	nonsense	SNV
FBXW7	0.350365	missense	SNV
FBXW7	0.494737	missense	SNV
FBXW7	0.475248	missense	SNV
FBXW7	0.449275	missense	SNV
PIK3R1	0.2	splice	SNV
PIK3R1	0.540541	splice	SNV
PIK3R1	0.321839	splice	indel
PIK3R1	0.3	inframe_indel	indel
PIK3R1	0.393443	missense	SNV
PIK3R1	0.333333	frameshift_indel	indel
PIK3R1	0.90625	missense	SNV
PIK3R1	0.430769	missense	SNV
PIK3R1	0.380952	missense	SNV
PIK3R1	0.442623	frameshift_indel	indel
PIK3R1	0.348315	missense	SNV
PIK3R1	0.387755	frameshift_indel	indel
PIK3R1	0.166667	inframe_indel	indel
PIK3R1	0.488889	inframe_indel	indel
PIK3R1	0.189189	inframe_indel	indel
PIK3R1	0.367347	nonsense	SNV
PIK3R1	0.295082	missense	SNV
PIK3R1	0.168317	inframe_indel	indel
PIK3R1	0.333333	inframe_indel	indel
PIK3R1	0.272727	nonsense	SNV
PIK3R1	0.476923	splice	SNV
PIK3R1	0.363636	missense	SNV
PIK3R1	0.239669	splice	indel
PIK3R1	0.36	inframe_indel	indel
PIK3R1	0.225806	splice	SNV
PIK3R1	0.176471	splice	SNV
PIK3R1	0.141593	splice	indel
PIK3R1	0.153846	inframe_indel	indel
PIK3R1	0.198113	splice	indel
PIK3R1	0.297619	inframe_indel	indel
PIK3R1	0.230769	nonsense	SNV
PIK3R1	0.160494	inframe_indel	indel
PIK3R1	0.25	inframe_indel	indel
PIK3R1	0.277778	inframe_indel	indel
PIK3R1	0.15	inframe_indel	indel
PIK3R1	0.254902	inframe_indel	indel
PIK3R1	0.166667	inframe_indel	indel
PIK3R1	0.202703	inframe_indel	indel
PIK3R1	0.263158	frameshift_indel	indel
PIK3R1	0.237288	inframe_indel	indel
PIK3R1	0.329545	inframe_indel	indel
PIK3R1	0.216216	inframe_indel	indel
PIK3R1	0.196721	inframe_indel	indel
PIK3R1	0.338983	splice	SNV
PIK3R1	0.346457	missense	SNV
PIK3R1	0.375	missense	SNV
PIK3R1	0.446809	frameshift_indel	indel
PIK3R1	0.293706	inframe_indel	indel
PIK3R1	0.407407	missense	SNV
PIK3R1	0.5	missense	SNV
PIK3R1	0.484848	inframe_indel	indel
PIK3R1	0.304029	nonsense	SNV
PIK3R1	0.284483	missense	SNV
PIK3R1	0.482759	frameshift_indel	indel
PIK3R1	0.493976	frameshift_indel	indel
PIK3R1	0.47619	frameshift_indel	indel
PIK3R1	0.373134	nonsense	SNV
PIK3R1	0.942308	missense	SNV
PIK3R1	0.723684	missense	SNV
PIK3R1	0.40625	frameshift_indel	indel
PIK3R1	0.330097	missense	SNV
PIK3R1	0.379085	nonsense	SNV
PIK3R1	0.344444	missense	SNV
PIK3R1	0.233333	splice	indel
PIK3R1	0.418803	missense	SNV
PIK3R1	0.438596	missense	SNV
PPP2R1A	0.4375	missense	SNV
PPP2R1A	0.359375	missense	SNV
PPP2R1A	0.456897	missense	SNV
PPP2R1A	0.392	missense	SNV
PPP2R1A	0.444444	missense	SNV
PPP2R1A	0.474359	missense	SNV
PPP2R1A	0.278689	missense	SNV
PPP2R1A	0.471429	missense	SNV
PPP2R1A	0.458333	missense	SNV
PPP2R1A	0.444444	missense	SNV
PPP2R1A	0.384615	missense	SNV
PPP2R1A	0.47619	missense	SNV
PPP2R1A	0.430421	missense	SNV
PPP2R1A	0.479452	missense	SNV
PPP2R1A	0.529412	missense	SNV
PPP2R1A	0.448718	missense	SNV
PPP2R1A	0.402174	missense	SNV
PPP2R1A	0.443038	missense	SNV
PPP2R1A	0.483871	missense	SNV
PPP2R1A	0.472868	missense	SNV
PPP2R1A	0.495146	missense	SNV
PPP2R1A	0.569343	missense	SNV
PPP2R1A	0.449477	missense	SNV
PPP2R1A	0.44086	missense	SNV
PPP2R1A	0.296296	missense	SNV
PPP2R1A	0.416031	missense	SNV
PPP2R1A	0.520833	missense	SNV
PPP2R1A	0.445652	missense	SNV
PPP2R1A	0.268817	missense	SNV
PPP2R1A	0.449275	missense	SNV
PPP2R1A	0.404762	missense	SNV
PPP2R1A	0.268817	missense	SNV
PPP2R1A	0.256757	missense	SNV
PPP2R1A	0.268456	missense	SNV
PPP2R1A	0.103896	missense	SNV
PPP2R1A	0.348837	missense	SNV
PPP2R1A	0.414894	missense	SNV
PPP2R1A	0.446429	missense	SNV
PPP2R1A	0.129032	missense	SNV
PPP2R1A	0.346154	missense	SNV
PPP2R1A	0.423077	missense	SNV
PPP2R1A	0.363636	missense	SNV
PPP2R1A	0.457143	missense	SNV
PPP2R1A	0.223602	missense	SNV
PPP2R1A	0.411215	missense	SNV
PPP2R1A	0.5	missense	SNV
PPP2R1A	0.478261	missense	SNV
PPP2R1A	0.576271	missense	SNV
PPP2R1A	0.424	missense	SNV
PPP2R1A	0.422222	missense	SNV
PPP2R1A	0.55102	missense	SNV
PPP2R1A	0.375	missense	SNV
PPP2R1A	0.62069	missense	SNV
PPP2R1A	0.494118	missense	SNV
PPP2R1A	0.5	missense	SNV
PPP2R1A	0.339806	missense	SNV
PPP2R1A	0.327273	missense	SNV
PPP2R1A	0.364078	missense	SNV
PPP2R1A	0.421053	missense	SNV
PPP2R1A	0.366337	missense	SNV
PTEN	0.571429	missense	SNV
PTEN	0.254902	missense	SNV
PTEN	0.243902	splice	SNV
PTEN	0.215686	splice	SNV
PTEN	0.15493	inframe_indel	indel
PTEN	0.380952	frameshift_indel	indel
PTEN	0.542857	frameshift_indel	indel
PTEN	0.367347	frameshift_indel	indel
PTEN	0.413793	nonsense	SNV
PTEN	0.367647	nonsense	SNV
PTEN	0.479675	nonsense	SNV
PTEN	0.48	missense	SNV
PTEN	0.37931	missense	SNV
PTEN	0.435897	splice	SNV
PTEN	0.447059	splice	SNV
PTEN	0.277778	splice	SNV
PTEN	0.356589	frameshift_indel	indel
PTEN	0.5	frameshift_indel	indel
PTEN	0.488372	frameshift_indel	indel
PTEN	0.505263	frameshift_indel	indel
PTEN	0.583333	frameshift_indel	indel
PTEN	0.254545	frameshift_indel	indel
PTEN	0.394366	missense	SNV
PTEN	0.393939	missense	SNV
PTEN	0.47619	missense	SNV
PTEN	0.489051	missense	SNV
PTEN	0.462121	missense	SNV
PTEN	0.352041	missense	SNV
PTEN	0.479167	missense	SNV
PTEN	0.40146	missense	SNV
PTEN	0.25	missense	SNV
PTEN	0.441441	frameshift_indel	indel
KMT2C	0.395833	nonsense	SNV
KMT2C	0.16	nonsense	SNV
KMT2C	0.0862069	missense	SNV
KMT2C	0.535714	nonsense	SNV
KMT2C	0.423729	frameshift_indel	indel
KMT2C	0.4375	frameshift_indel	indel
KMT2C	0.185185	frameshift_indel	indel
KMT2C	0.518519	frameshift_indel	indel
KMT2C	0.430556	frameshift_indel	indel
KMT2C	0.0689655	missense	SNV
KMT2C	0.0784314	missense	SNV
KMT2C	0.439024	frameshift_indel	indel
KMT2C	0.35514	frameshift_indel	indel
KMT2C	0.0987654	missense	SNV
KMT2C	0.153846	missense	SNV
KMT2C	0.169492	nonsense	SNV
KMT2C	0.410256	missense	SNV
KMT2C	0.0869565	missense	SNV
KMT2C	0.103448	missense	SNV
KMT2C	0.181818	frameshift_indel	indel
KMT2C	0.142857	missense	SNV
KMT2C	0.342857	frameshift_indel	indel
KMT2C	0.267327	nonsense	SNV
KMT2C	0.300885	frameshift_indel	indel
KMT2C	0.561151	missense	SNV
KMT2C	0.168539	frameshift_indel	indel
TAF1	0.553191	missense	SNV
TAF1	0.0879121	missense	SNV
TAF1	0.2625	missense	SNV
TAF1	0.292208	missense	SNV
TAF1	0.482993	nonsense	SNV
TAF1	0.111111	missense	SNV
TAF1	0.116883	missense	SNV
TAF1	0.320755	missense	SNV
TAF1	0.226415	missense	SNV
TAF1	0.219512	frameshift_indel	indel
TAF1	0.206612	missense	SNV
TAF1	0.141667	missense	SNV
TAF1	0.285714	missense	SNV
TAF1	0.4	missense	SNV
TAF1	0.52381	missense	SNV
TAF1	0.292683	nonsense	SNV
TAF1	0.252427	nonsense	SNV
TAF1	0.301887	missense	SNV
TAF1	0.412698	nonsense	indel
TAF1	0.240741	missense	SNV
TAF1	0.269504	inframe_indel	indel
TAF1	0.338235	splice	SNV
TAF1	0.29771	missense	SNV
TAF1	0.454023	missense	SNV
TAF1	0.444444	missense	SNV
TAF1	0.481707	missense	SNV
ARID1A	0.453333	nonsense	SNV
ARID1A	0.453333	frameshift_indel	indel
ARID1A	0.368421	frameshift_indel	indel
ARID1A	0.468208	missense	SNV
ARID1A	0.506494	frameshift_indel	indel
ARID1A	0.282609	frameshift_indel	indel
ARID1A	0.559633	frameshift_indel	indel
ARID1A	0.5	frameshift_indel	indel
ARID1A	0.512821	frameshift_indel	indel
ARID1A	0.489362	frameshift_indel	indel
ARID1A	0.233333	missense	SNV
ARID1A	0.114286	missense	SNV
ARID1A	0.125	missense	SNV
ARID1A	0.195652	frameshift_indel	indel
ARID1A	0.305556	nonsense	SNV
ARID1A	0.181818	missense	SNV
ARID1A	0.47451	nonsense	SNV
ARID1A	0.373333	nonsense	SNV
ARID1A	0.337748	nonsense	SNV
ARID1A	0.45098	nonsense	SNV
ARID1A	0.509091	frameshift_indel	indel
ARID1A	0.533333	frameshift_indel	indel
ARID1A	0.0733333	nonsense	SNV
ARID1A	0.108108	missense	SNV
ARID1A	0.477778	missense	SNV
FGFR2	0.484848	missense	SNV
FGFR2	0.425	missense	SNV
FGFR2	0.342466	missense	SNV
FGFR2	0.617021	missense	SNV
FGFR2	0.338235	missense	SNV
FGFR2	0.433333	missense	SNV
FGFR2	0.442105	missense	SNV
FGFR2	0.0923077	missense	SNV
FGFR2	0.448276	missense	SNV
FGFR2	0.527473	missense	SNV
FGFR2	0.244444	missense	SNV
FGFR2	0.404494	missense	SNV
FGFR2	0.25	missense	SNV
FGFR2	0.189873	nonsense	SNV
FGFR2	0.0512821	missense	SNV
FGFR2	0.271429	missense	SNV
FGFR2	0.431193	missense	SNV
FGFR2	0.497207	nonsense	SNV
FGFR2	0.330986	missense	SNV
FGFR2	0.22	missense	SNV
FGFR2	0.388889	missense	SNV
FGFR2	0.508772	missense	SNV
FGFR2	0.468927	missense	SNV
FGFR2	0.384615	frameshift_indel	indel
PLXNB2	0.428571	missense	SNV
PLXNB2	0.34	missense	SNV
PLXNB2	0.1875	missense	SNV
PLXNB2	0.148148	missense	SNV
PLXNB2	0.371212	missense	SNV
PLXNB2	0.358974	frameshift_indel	indel
PLXNB2	0.968254	missense	SNV
PLXNB2	0.594595	missense	SNV
PLXNB2	0.236934	missense	SNV
PLXNB2	0.0879121	missense	SNV
PLXNB2	0.125	missense	SNV
PLXNB2	1	missense	SNV
PLXNB2	0.1	missense	SNV
PLXNB2	0.419847	missense	SNV
PLXNB2	0.363636	missense	SNV
PLXNB2	0.419355	missense	SNV
PLXNB2	0.225	missense	SNV
PLXNB2	0.236111	inframe_indel	indel
PLXNB2	0.521739	missense	SNV
PLXNB2	0.141176	missense	SNV
PLXNB2	0.457831	missense	SNV
PLXNB2	0.411765	missense	SNV
PLXNB2	0.298246	missense	SNV
PLXNB2	0.218935	missense	SNV
CHD4	0.08	missense	SNV
CHD4	0.34375	missense	SNV
CHD4	0.151515	missense	SNV
CHD4	0.341935	nonsense	SNV
CHD4	0.294872	missense	SNV
CHD4	0.436893	missense	SNV
CHD4	0.354839	missense	SNV
CHD4	0.320755	missense	SNV
CHD4	0.333333	missense	SNV
CHD4	0.329545	missense	SNV
CHD4	0.103896	missense	SNV
CHD4	0.316327	missense	SNV
CHD4	0.130435	missense	SNV
CHD4	0.378641	missense	SNV
CHD4	0.1	missense	SNV
CHD4	0.25	missense	SNV
CHD4	0.41791	missense	SNV
CHD4	0.32	inframe_indel	indel
ZFHX3	0.44186	frameshift_indel	indel
ZFHX3	0.443182	nonsense	SNV
ZFHX3	0.225	frameshift_indel	indel
ZFHX3	0.253731	frameshift_indel	indel
ZFHX3	0.458824	missense	SNV
ZFHX3	0.489796	nonsense	SNV
ZFHX3	0.525773	missense	SNV
ZFHX3	0.333333	nonsense	SNV
ZFHX3	0.490741	missense	SNV
ZFHX3	0.302326	missense	SNV
ZFHX3	0.465909	missense	SNV
ZFHX3	0.5	frameshift_indel	indel
ZFHX3	0.0705882	missense	SNV
ZFHX3	0.0909091	missense	SNV
ZFHX3	0.347826	frameshift_indel	indel
ZFHX3	0.268293	nonsense	SNV
ZFHX3	0.266667	missense	SNV
ZFHX3	0.359551	frameshift_indel	indel
TP53	0.172414	frameshift_indel	indel
TP53	0.386792	missense	SNV
TP53	0.421053	missense	SNV
TP53	0.390244	missense	SNV
TP53	0.513889	frameshift_indel	indel
TP53	0.425926	missense	SNV
TP53	0.472527	missense	SNV
TP53	0.3	missense	SNV
TP53	0.319149	missense	SNV
TP53	0.526316	missense	SNV
TP53	0.307692	missense	SNV
