# Supplementary material for: Spatiotemporal dynamics of clonal selection and diversification in normal endometrial epithelium
Source: Nat Commun. 2022 Feb 17;13:943. doi: 10.1038/s41467-022-28568-2 (PMC8854701; doi:10.1038/s41467-022-28568-2)
Supplement: Supplementary file 7 — Source data [file 41467_2022_28568_MOESM7_ESM.zip › source_data_03(Fig1e).xlsx]

## Sheet: source_data_03
effect	mutation_allele_frequency
missense_variant	0.486239
stop_gained	0.325203
missense_variant	0.325581
missense_variant	0.387755
missense_variant	0.358025
missense_variant	0.318966
missense_variant	0.484848
missense_variant	0.4375
missense_variant	0.485714
missense_variant	0.40367
missense_variant	0.412371
missense_variant	0.396825
missense_variant	0.337931
missense_variant	0.359375
missense_variant	0.477778
missense_variant	0.424242
synonymous_variant	0.394737
missense_variant	0.455285
missense_variant	0.510204
synonymous_variant	0.496124
missense_variant	0.323944
missense_variant	0.227723
missense_variant	0.536232
missense_variant	0.456897
missense_variant	0.535714
splice_acceptor_variant	0.2
stop_gained	0.434783
stop_gained	0.395833
missense_variant	0.0980392
missense_variant	0.0940171
missense_variant	0.425
stop_gained	0.453333
missense_variant	0.311475
missense_variant	0.342466
missense_variant	0.407767
missense_variant	0.403846
missense_variant	0.392
splice_donor_variant	0.466667
missense_variant	0.54717
missense_variant	0.428571
missense_variant	0.3125
synonymous_variant	0.134328
missense_variant	0.377358
missense_variant	0.405797
splice_acceptor_variant	0.540541
stop_gained	0.471014
frameshift_variant	0.859873
splice_acceptor_variant	0.321839
frameshift_variant	0.5
frameshift_variant	0.453333
frameshift_variant	0.44186
inframe_deletion	0.3
frameshift_variant	0.401163
missense_variant	0.553191
missense_variant	0.402062
missense_variant	0.510949
stop_gained	0.443182
splice_acceptor_variant	0.407407
missense_variant	0.350877
missense_variant	0.43956
missense_variant	0.387755
missense_variant	0.08
missense_variant	0.461538
missense_variant	0.423077
missense_variant	0.42623
missense_variant	0.276596
missense_variant	0.395833
synonymous_variant	0.1
missense_variant	0.393443
missense_variant	0.34375
missense_variant	0.5
frameshift_variant	0.333333
missense_variant	0.447368
missense_variant	0.390625
missense_variant	0.27957
missense_variant	0.34
missense_variant	0.517857
missense_variant	0.430769
missense_variant	0.5
missense_variant	0.444444
missense_variant	0.171053
missense_variant	0.206897
missense_variant	0.1875
missense_variant	0.474359
missense_variant	0.26087
missense_variant	0.90625
missense_variant	0.617021
missense_variant	0.259259
missense_variant	0.338235
missense_variant	0.278689
missense_variant	0.482143
missense_variant	0.488372
missense_variant	0.151515
stop_gained	0.52381
missense_variant	0.471429
missense_variant	0.433333
missense_variant	0.458333
missense_variant	0.148148
synonymous_variant	0.336957
missense_variant	0.473684
missense_variant	0.35443
missense_variant	0.474576
missense_variant	0.225
synonymous_variant	0.246575
missense_variant	0.15625
missense_variant	0.163636
missense_variant	0.25
missense_variant	0.444444
missense_variant	0.430769
missense_variant	0.571429
missense_variant	0.346154
missense_variant	0.536232
missense_variant	0.354839
missense_variant	0.137931
missense_variant	0.380952
missense_variant	0.486486
missense_variant	0.410256
missense_variant	0.371212
missense_variant	0.0879121
frameshift_variant	0.358974
frameshift_variant	0.368421
frameshift_variant	0.280374
frameshift_variant	0.172414
frameshift_variant	0.40678
frameshift_variant	0.395349
frameshift_variant	0.434783
frameshift_variant	0.225
frameshift_variant	0.253731
frameshift_variant	0.442623
inframe_deletion	0.35
frameshift_variant	0.513889
missense_variant	0.914286
missense_variant	0.525
missense_variant	0.325
missense_variant	0.490566
missense_variant	0.384615
missense_variant	0.490566
missense_variant	0.328467
missense_variant	0.458824
missense_variant	0.47619
missense_variant	0.458333
missense_variant	0.362319
stop_gained	0.16
stop_gained	0.549451
missense_variant	0.2625
missense_variant	0.430421
missense_variant	0.0909091
missense_variant	0.657143
missense_variant	0.348315
stop_gained	0.341935
synonymous_variant	0.384615
missense_variant	0.387755
missense_variant	0.555556
missense_variant	0.476744
missense_variant	0.479452
synonymous_variant	0.0973451
missense_variant	0.146067
missense_variant	0.0862069
stop_gained	0.242424
missense_variant	0.529412
missense_variant	0.434783
stop_gained	0.404762
missense_variant	0.386792
missense_variant	0.448718
missense_variant	0.392857
missense_variant	0.333333
missense_variant	0.452381
synonymous_variant	0.273973
missense_variant	0.402174
synonymous_variant	0.344444
missense_variant	0.292208
synonymous_variant	0.5
missense_variant	0.493056
missense_variant	0.476923
missense_variant	0.443038
stop_gained	0.535714
missense_variant	0.483871
synonymous_variant	0.4
stop_gained	0.556391
missense_variant	0.454545
missense_variant	0.484615
missense_variant	0.538462
missense_variant	0.442105
missense_variant	0.188406
missense_variant	0.401639
start_lost	0.482993
synonymous_variant	0.449153
missense_variant	0.489362
missense_variant	0.472868
missense_variant	0.495146
missense_variant	0.506173
missense_variant	0.586207
missense_variant	0.968254
missense_variant	0.569343
synonymous_variant	0.455357
missense_variant	0.468208
missense_variant	0.466667
missense_variant	0.522523
missense_variant	0.46875
missense_variant	0.449477
missense_variant	0.477064
missense_variant	0.336957
missense_variant	0.44086
missense_variant	0.444444
missense_variant	0.296296
missense_variant	0.594595
missense_variant	0.125
missense_variant	0.0961538
missense_variant	0.307692
missense_variant	0.416031
missense_variant	0.395833
missense_variant	0.520833
missense_variant	0.515152
missense_variant	0.445652
missense_variant	0.57377
missense_variant	0.285714
stop_gained	0.449367
missense_variant	0.47929
missense_variant	0.552083
missense_variant	0.268817
missense_variant	0.4
missense_variant	0.421053
missense_variant	0.449275
missense_variant	0.425926
missense_variant	0.404762
missense_variant	0.270968
missense_variant	0.268817
missense_variant	0.420561
missense_variant	0.435185
missense_variant	0.324786
missense_variant	0.407407
stop_gained	0.929487
synonymous_variant	0.362069
stop_gained	0.378049
missense_variant	0.390476
missense_variant	0.392157
missense_variant	0.5
missense_variant	0.147059
synonymous_variant	0.359223
missense_variant	0.0873786
missense_variant	0.256757
frameshift_variant	0.423729
frameshift_variant	0.527132
frameshift_variant	0.4375
frameshift_variant	0.396396
frameshift_variant	0.254902
frameshift_variant	0.506494
frameshift_variant	0.282609
inframe_deletion	0.539474
frameshift_variant	0.185185
frameshift_variant	0.884615
frameshift_variant	0.388889
frameshift_variant	0.559633
frameshift_variant	0.872727
frameshift_variant	0.5
frameshift_variant	0.512821
frameshift_variant	0.518519
frameshift_variant	0.505747
frameshift_variant	0.489362
frameshift_variant	0.430556
frameshift_variant	0.387755
missense_variant	0.285714
synonymous_variant	0.492424
missense_variant	0.236934
synonymous_variant	0.372549
synonymous_variant	0.1
missense_variant	0.674419
missense_variant	0.314286
stop_gained	0.285714
missense_variant	0.0891089
missense_variant	0.0588235
missense_variant	0.461538
stop_gained	0.489796
synonymous_variant	0.141304
splice_donor_variant	0.16
missense_variant	0.559524
missense_variant	0.305913
missense_variant	0.360856
missense_variant	0.105263
missense_variant	0.0818182
missense_variant	0.0804598
missense_variant	0.233333
missense_variant	0.0689655
missense_variant	0.111111
stop_gained	0.11236
synonymous_variant	0.379747
missense_variant	0.643678
synonymous_variant	0.0833333
missense_variant	0.0408163
missense_variant	0.112676
synonymous_variant	0.222222
synonymous_variant	0.375
missense_variant	1
missense_variant	0.176471
missense_variant	0.106796
synonymous_variant	0.245614
missense_variant	0.294872
missense_variant	0.492958
missense_variant	0.0879121
missense_variant	0.116883
missense_variant	0.148148
synonymous_variant	0.614286
missense_variant	0.0769231
missense_variant	0.722222
missense_variant	0.436893
synonymous_variant	0.567568
synonymous_variant	0.105263
missense_variant	0.315789
missense_variant	0.173913
stop_gained	0.244444
missense_variant	0.413043
stop_gained	0.411348
missense_variant	0.268456
missense_variant	0.320755
missense_variant	0.108108
synonymous_variant	0.145161
splice_acceptor_variant	0.0833333
missense_variant	0.484848
missense_variant	0.1875
stop_gained	0.190909
synonymous_variant	0.486486
splice_donor_variant	0.114286
missense_variant	0.125
missense_variant	0.170886
missense_variant	0.101695
missense_variant	1
inframe_deletion	0.166667
inframe_insertion	0.144144
inframe_deletion	0.545455
inframe_deletion	0.488889
inframe_deletion	0.489362
inframe_deletion	0.189189
frameshift_variant	0.190476
missense_variant	0.48
missense_variant	0.129032
missense_variant	0.390244
synonymous_variant	0.0588235
missense_variant	0.0689655
missense_variant	0.101695
missense_variant	0.324176
missense_variant	0.181818
stop_gained	0.238636
stop_gained	0.428571
missense_variant	0.0465116
missense_variant	0.0851064
missense_variant	0.0923077
missense_variant	0.288136
synonymous_variant	0.125
stop_gained	0.47619
stop_gained	0.424779
missense_variant	0.396226
missense_variant	0.363636
stop_gained	0.371134
stop_gained	0.24
missense_variant	0.152941
missense_variant	0.1
stop_gained	0.297872
missense_variant	0.148148
missense_variant	0.419847
missense_variant	0.387097
missense_variant	0.326733
synonymous_variant	0.169014
missense_variant	0.359375
missense_variant	0.0813953
missense_variant	0.0869565
missense_variant	0.226415
missense_variant	0.0784314
missense_variant	0.528302
missense_variant	0.448276
missense_variant	0.121212
missense_variant	0.525773
missense_variant	0.550725
missense_variant	0.0645161
missense_variant	0.407407
missense_variant	0.352941
missense_variant	0.447368
missense_variant	0.320755
missense_variant	0.461538
missense_variant	0.121212
frameshift_variant	0.45
inframe_deletion	0.287879
frameshift_variant	0.358209
frameshift_variant	0.395349
inframe_deletion	0.670103
frameshift_variant	0.439024
frameshift_variant	0.219512
missense_variant	0.423077
missense_variant	0.354839
missense_variant	0.078125
missense_variant	0.320755
missense_variant	0.2
missense_variant	0.156627
missense_variant	0.333333
stop_gained	0.367347
stop_gained	0.333333
missense_variant	0.295082
missense_variant	0.329545
missense_variant	0.269231
missense_variant	0.181818
missense_variant	0.103896
missense_variant	0.21875
missense_variant	0.288889
missense_variant	0.0862069
missense_variant	0.0606061
missense_variant	0.428571
missense_variant	0.316327
missense_variant	0.130435
missense_variant	0.292308
missense_variant	0.372093
missense_variant	0.378378
missense_variant	0.405405
synonymous_variant	0.333333
synonymous_variant	0.307692
inframe_deletion	0.428571
inframe_deletion	0.377358
inframe_deletion	0.325
inframe_deletion	0.155172
inframe_deletion	0.409091
inframe_deletion	0.168317
inframe_deletion	0.333333
synonymous_variant	0.410526
missense_variant	0.527473
missense_variant	0.490741
missense_variant	0.352273
missense_variant	0.222222
missense_variant	0.388235
missense_variant	0.103896
missense_variant	0.165289
stop_gained	0.272727
missense_variant	0.378641
missense_variant	0.206612
missense_variant	0.155556
missense_variant	0.463768
missense_variant	0.270588
missense_variant	0.145455
missense_variant	0.436364
missense_variant	0.4
missense_variant	0.115385
missense_variant	0.569767
missense_variant	0.178571
missense_variant	0.5
missense_variant	0.444444
missense_variant	0.330189
missense_variant	0.244444
missense_variant	0.302326
missense_variant	0.461538
splice_acceptor_variant	0.476923
missense_variant	0.19697
missense_variant	0.315789
missense_variant	0.39726
synonymous_variant	0.40625
missense_variant	0.404494
missense_variant	0.465909
missense_variant	0.296296
missense_variant	0.28125
stop_gained	0.290909
missense_variant	0.419355
splice_acceptor_variant	0.3125
frameshift_variant	0.578125
frameshift_variant	0.511111
frameshift_variant	0.5
missense_variant	0.538462
missense_variant	0.166667
missense_variant	0.114286
missense_variant	0.25
missense_variant	0.114286
missense_variant	0.0705882
missense_variant	0.125
missense_variant	0.0909091
missense_variant	0.5
missense_variant	0.139241
missense_variant	0.3
frameshift_variant	0.807339
frameshift_variant	0.806122
frameshift_variant	0.513889
frameshift_variant	0.963768
frameshift_variant	0.383178
missense_variant	0.254902
missense_variant	0.216216
missense_variant	0.141667
missense_variant	0.165605
missense_variant	0.0952381
missense_variant	0.213115
missense_variant	0.0666667
stop_gained	0.28125
splice_donor_variant	0.243902
missense_variant	0.285714
splice_donor_variant	0.215686
missense_variant	0.292929
missense_variant	0.333333
missense_variant	0.4
missense_variant	0.0655738
synonymous_variant	0.102041
missense_variant	0.160714
stop_gained	0.442308
missense_variant	0.114286
missense_variant	0.363636
frameshift_variant	0.494624
frameshift_variant	0.182927
frameshift_variant	0.311475
frameshift_variant	0.195652
frameshift_variant	0.35514
synonymous_variant	0.105263
synonymous_variant	0.105263
stop_gained	0.375
missense_variant	0.52381
missense_variant	0.961538
missense_variant	0.348837
stop_gained	0.305556
missense_variant	0.363636
missense_variant	0.0645161
missense_variant	0.409091
missense_variant	0.0701754
frameshift_variant	0.125
splice_acceptor_variant	0.239669
missense_variant	0.414894
missense_variant	0.425926
missense_variant	0.472527
missense_variant	0.5
missense_variant	0.0895522
missense_variant	0.5
missense_variant	0.0857143
synonymous_variant	0.0606061
missense_variant	0.474576
synonymous_variant	0.5375
stop_gained	0.466667
missense_variant	0.0454545
synonymous_variant	0.0952381
missense_variant	0.443038
missense_variant	0.173913
missense_variant	0.129032
missense_variant	0.423913
missense_variant	0.446429
missense_variant	0.505747
stop_gained	0.269663
missense_variant	0.362069
missense_variant	0.419355
inframe_deletion	0.36
inframe_deletion	0.15493
frameshift_variant	0.230769
splice_acceptor_variant	0.225806
synonymous_variant	0.181818
missense_variant	0.232558
missense_variant	0.192982
synonymous_variant	0.214286
stop_gained	0.292683
missense_variant	0.202381
missense_variant	0.247788
missense_variant	0.121212
missense_variant	0.129032
missense_variant	0.346154
stop_gained	0.133333
missense_variant	0.3
missense_variant	0.225
missense_variant	0.289474
missense_variant	0.222222
missense_variant	0.360825
missense_variant	0.268817
missense_variant	0.0555556
synonymous_variant	0.25
synonymous_variant	0.117647
missense_variant	0.222222
missense_variant	0.512195
missense_variant	0.289157
synonymous_variant	0.261905
stop_gained	0.252427
splice_acceptor_variant	0.176471
splice_acceptor_variant	0.141593
inframe_deletion	0.236111
frameshift_variant	0.417323
inframe_deletion	0.153846
frameshift_variant	0.294737
splice_acceptor_variant	0.198113
inframe_deletion	0.297619
frameshift_variant	0.214286
stop_gained	0.046875
missense_variant	0.126984
stop_gained	0.189873
missense_variant	0.0987654
synonymous_variant	0.133333
missense_variant	0.142857
missense_variant	0.1
missense_variant	0.307692
missense_variant	0.341463
stop_gained	0.403101
missense_variant	0.297297
missense_variant	0.0689655
stop_gained	0.625
stop_gained	0.230769
missense_variant	0.25
missense_variant	0.102564
stop_gained	0.212903
stop_gained	0.148148
missense_variant	0.386364
frameshift_variant	0.423729
inframe_deletion	0.160494
frameshift_variant	0.380952
inframe_deletion	0.25
frameshift_variant	0.209677
inframe_deletion	0.277778
inframe_deletion	0.15
inframe_deletion	0.254902
inframe_deletion	0.166667
inframe_deletion	0.202703
frameshift_variant	0.263158
inframe_deletion	0.44
frameshift_variant	0.542857
inframe_deletion	0.237288
inframe_deletion	0.461538
inframe_deletion	0.329545
frameshift_variant	0.367347
inframe_deletion	0.216216
inframe_deletion	0.196721
frameshift_variant	0.438596
missense_variant	0.181818
missense_variant	0.44
missense_variant	0.638554
missense_variant	0.416667
missense_variant	0.578947
missense_variant	0.0545455
missense_variant	0.483333
missense_variant	0.302326
missense_variant	0.121212
missense_variant	0.423077
missense_variant	0.0909091
splice_acceptor_variant	0.338983
missense_variant	0.0645161
synonymous_variant	0.548193
missense_variant	0.346457
missense_variant	0.283333
missense_variant	0.385417
missense_variant	0.55
missense_variant	0.463415
missense_variant	0.416667
missense_variant	0.4
synonymous_variant	0.405882
missense_variant	0.375
frameshift_variant	0.522727
frameshift_variant	0.40678
frameshift_variant	0.347826
frameshift_variant	0.415094
frameshift_variant	0.403846
frameshift_variant	0.446809
frameshift_variant	0.352941
inframe_deletion	0.293706
missense_variant	0.350877
missense_variant	0.407407
synonymous_variant	0.0833333
missense_variant	0.153846
stop_gained	0.47451
missense_variant	0.358974
stop_gained	0.470588
missense_variant	0.592593
missense_variant	0.0909091
stop_gained	0.413793
missense_variant	0.0923077
missense_variant	0.16
missense_variant	0.5625
missense_variant	0.552632
missense_variant	0.363636
missense_variant	0.424242
missense_variant	0.137931
synonymous_variant	0.0714286
missense_variant	0.0765957
missense_variant	0.137097
missense_variant	0.183206
missense_variant	0.0512821
missense_variant	0.5
missense_variant	0.449074
inframe_deletion	0.484848
missense_variant	0.264957
missense_variant	0.521739
stop_gained	0.304029
missense_variant	0.261194
missense_variant	0.188525
stop_gained	0.169492
stop_gained	0.339286
missense_variant	0.271429
missense_variant	0.309735
synonymous_variant	0.388889
missense_variant	0.333333
stop_gained	0.373333
missense_variant	0.380531
stop_gained	0.381944
missense_variant	0.477011
stop_gained	0.337748
missense_variant	0.246753
missense_variant	0.196262
missense_variant	0.335052
missense_variant	0.141176
synonymous_variant	0.409836
missense_variant	0.349593
missense_variant	0.125
frameshift_variant	0.394737
missense_variant	0.410256
synonymous_variant	0.102564
missense_variant	0.0869565
missense_variant	0.125
missense_variant	0.134615
synonymous_variant	0.142857
splice_donor_variant	0.137931
missense_variant	0.439024
synonymous_variant	0.1
missense_variant	0.0689655
synonymous_variant	0.323529
missense_variant	0.0806452
missense_variant	0.298932
synonymous_variant	0.129032
missense_variant	0.459016
synonymous_variant	0.142857
missense_variant	0.37931
missense_variant	0.2
missense_variant	0.103448
synonymous_variant	0.0952381
missense_variant	0.373494
missense_variant	0.190476
stop_gained	0.367647
missense_variant	0.129032
stop_gained	0.34188
synonymous_variant	0.08
missense_variant	0.421965
missense_variant	0.492958
missense_variant	0.4875
missense_variant	0.463576
missense_variant	0.0705882
missense_variant	0.459016
stop_gained	0.414815
missense_variant	0.419355
missense_variant	0.176471
missense_variant	0.047619
missense_variant	0.544218
frameshift_variant	0.181818
frameshift_variant	0.148148
missense_variant	0.364865
missense_variant	0.422018
missense_variant	0.457143
missense_variant	0.27619
missense_variant	0.284483
missense_variant	0.223602
missense_variant	0.278351
missense_variant	0.411215
missense_variant	0.526627
missense_variant	0.457831
missense_variant	0.08
missense_variant	0.382609
missense_variant	0.364583
missense_variant	0.330435
missense_variant	0.245902
missense_variant	0.111111
missense_variant	0.305085
missense_variant	0.0875
missense_variant	0.196078
missense_variant	0.272727
missense_variant	0.5
missense_variant	0.440476
missense_variant	0.41791
missense_variant	0.301887
stop_gained	0.268293
missense_variant	0.490196
missense_variant	0.412371
synonymous_variant	0.442623
inframe_deletion	0.465347
frameshift_variant	0.482759
frameshift_variant	0.493976
stop_gained	0.412698
frameshift_variant	0.47619
inframe_deletion	0.514563
missense_variant	0.105263
missense_variant	0.570652
missense_variant	0.211268
missense_variant	0.0736842
missense_variant	0.300885
missense_variant	0.5625
missense_variant	0.42623
missense_variant	0.16
missense_variant	0.34375
synonymous_variant	0.105263
missense_variant	0.114286
missense_variant	0.541667
missense_variant	0.133333
splice_donor_variant	0.333333
synonymous_variant	0.304348
missense_variant	0.125
missense_variant	0.125
stop_gained	0.5
synonymous_variant	0.0869565
missense_variant	0.142857
missense_variant	0.956522
missense_variant	0.381579
missense_variant	0.430769
missense_variant	0.566038
missense_variant	0.105263
missense_variant	0.097561
missense_variant	0.0785714
missense_variant	0.125
splice_donor_variant	0.53012
missense_variant	0.48
missense_variant	0.266667
synonymous_variant	0.517857
missense_variant	0.376238
stop_gained	0.371859
missense_variant	0.240741
missense_variant	0.45
missense_variant	0.431193
missense_variant	0.478261
synonymous_variant	0.0633803
stop_gained	0.497207
missense_variant	0.576271
missense_variant	0.330986
missense_variant	0.440529
missense_variant	0.419689
missense_variant	0.424779
missense_variant	0.402878
missense_variant	0.424
synonymous_variant	0.470588
missense_variant	0.963636
missense_variant	0.44186
missense_variant	0.368421
missense_variant	0.408
stop_gained	0.373134
missense_variant	0.4375
missense_variant	0.22
missense_variant	0.422222
stop_gained	0.479675
missense_variant	0.521739
missense_variant	0.989011
missense_variant	0.462069
synonymous_variant	0.122642
missense_variant	0.482517
missense_variant	0.28169
missense_variant	0.388889
missense_variant	0.0519481
missense_variant	0.55102
missense_variant	0.508772
frameshift_variant	0.507246
inframe_deletion	0.378571
missense_variant	0.114583
missense_variant	0.468927
stop_gained	0.390244
synonymous_variant	0.37013
missense_variant	0.102564
synonymous_variant	0.219653
missense_variant	0.108108
missense_variant	0.439024
stop_gained	0.54
missense_variant	0.41
synonymous_variant	0.473988
missense_variant	0.393939
missense_variant	0.48
missense_variant	0.48
synonymous_variant	0.258621
missense_variant	0.215054
missense_variant	0.190476
stop_gained	0.33871
stop_gained	0.45098
stop_gained	0.398438
missense_variant	0.42236
missense_variant	0.387387
missense_variant	0.482759
missense_variant	0.405405
missense_variant	0.0860927
missense_variant	0.661538
missense_variant	0.477387
missense_variant	0.440476
missense_variant	0.485876
synonymous_variant	0.418994
missense_variant	0.415094
missense_variant	0.37931
missense_variant	0.241379
frameshift_variant	0.509091
frameshift_variant	0.533333
frameshift_variant	0.25
frameshift_variant	0.384615
missense_variant	0.424779
missense_variant	0.312
missense_variant	0.136364
missense_variant	0.259843
missense_variant	0.119048
synonymous_variant	0.442177
missense_variant	0.451613
missense_variant	0.105263
missense_variant	0.441176
missense_variant	0.448276
missense_variant	0.392857
missense_variant	0.109375
missense_variant	0.418367
missense_variant	0.0615385
synonymous_variant	0.142857
missense_variant	0.097561
missense_variant	0.513761
splice_acceptor_variant	0.435897
splice_acceptor_variant	0.447059
synonymous_variant	0.278261
missense_variant	0.148148
stop_gained	0.381356
missense_variant	0.137931
missense_variant	0.226415
missense_variant	0.111111
missense_variant	0.375
missense_variant	0.0757576
missense_variant	0.076555
splice_acceptor_variant	0.277778
inframe_deletion	0.269504
frameshift_variant	0.356589
frameshift_variant	0.5
frameshift_variant	0.488372
frameshift_variant	0.347368
frameshift_variant	0.505263
frameshift_variant	0.583333
frameshift_variant	0.254545
missense_variant	0.121212
missense_variant	0.394366
splice_donor_variant	0.338235
missense_variant	0.0916667
missense_variant	0.0588235
missense_variant	0.363636
missense_variant	0.393939
missense_variant	0.419355
missense_variant	0.46
missense_variant	0.173913
stop_gained	0.733945
missense_variant	0.3125
missense_variant	0.295652
missense_variant	0.0851064
missense_variant	0.62069
missense_variant	0.545455
missense_variant	0.47619
missense_variant	0.444444
missense_variant	0.489051
missense_variant	0.462121
splice_acceptor_variant	0.105263
missense_variant	0.434343
missense_variant	0.284404
missense_variant	0.494118
synonymous_variant	0.4
missense_variant	0.285714
synonymous_variant	0.0759494
missense_variant	0.386792
missense_variant	0.0681818
stop_gained	0.45
missense_variant	0.352041
missense_variant	0.329268
missense_variant	0.110526
missense_variant	0.479167
missense_variant	0.40146
synonymous_variant	0.287582
missense_variant	0.313953
synonymous_variant	0.2
missense_variant	0.539216
missense_variant	0.29771
missense_variant	0.40625
missense_variant	0.942308
missense_variant	0.28
missense_variant	0.192982
missense_variant	0.414894
missense_variant	0.345679
missense_variant	0.723684
synonymous_variant	0.129032
missense_variant	0.318548
missense_variant	0.25
missense_variant	0.37037
missense_variant	0.319149
missense_variant	0.391304
missense_variant	0.516129
stop_gained	0.176991
frameshift_variant	0.342857
frameshift_variant	0.359551
frameshift_variant	0.368421
frameshift_variant	0.441441
frameshift_variant	0.346154
frameshift_variant	0.397436
inframe_deletion	0.32
missense_variant	0.49505
missense_variant	0.26087
missense_variant	1
missense_variant	0.371901
missense_variant	1
missense_variant	1
missense_variant	0.464286
synonymous_variant	0.129032
missense_variant	0.411765
stop_gained	0.267327
missense_variant	0.267327
missense_variant	0.4
missense_variant	0.923077
synonymous_variant	0.361702
missense_variant	0.111111
synonymous_variant	0.0869565
missense_variant	0.163043
missense_variant	0.980769
synonymous_variant	0.0930233
missense_variant	0.894737
missense_variant	0.526316
missense_variant	0.2
missense_variant	0.885714
frameshift_variant	0.300885
synonymous_variant	0.413462
missense_variant	0.561151
stop_gained	0.517544
missense_variant	0.114286
stop_gained	0.492424
synonymous_variant	0.190476
missense_variant	0.121951
missense_variant	0.411111
missense_variant	0.419753
stop_gained	0.0733333
missense_variant	0.307692
missense_variant	0.509804
missense_variant	0.454023
missense_variant	0.0847458
missense_variant	0.5
missense_variant	0.535088
synonymous_variant	0.0454545
missense_variant	0.526946
missense_variant	0.356436
frameshift_variant	0.40625
frameshift_variant	0.389937
frameshift_variant	0.40146
missense_variant	0.1
missense_variant	0.444444
synonymous_variant	0.0930233
missense_variant	0.159292
synonymous_variant	0.0722892
missense_variant	0.0465116
synonymous_variant	0.0625
missense_variant	0.0779221
missense_variant	0.401639
missense_variant	0.330097
stop_gained	0.402062
missense_variant	0.108108
missense_variant	0.1
missense_variant	0.555556
missense_variant	0.472527
missense_variant	0.409692
missense_variant	0.128205
synonymous_variant	0.302632
missense_variant	0.230337
splice_acceptor_variant	0.156863
stop_gained	0.4
frameshift_variant	0.168539
frameshift_variant	0.461538
stop_gained	0.355422
missense_variant	0.129032
missense_variant	0.433333
missense_variant	0.531646
missense_variant	0.412214
missense_variant	0.50495
stop_gained	0.379085
missense_variant	0.5
missense_variant	0.534884
missense_variant	0.344444
missense_variant	0.551724
missense_variant	0.552941
missense_variant	0.481707
missense_variant	0.4
missense_variant	0.464286
missense_variant	0.494845
missense_variant	0.464567
missense_variant	0.0681818
synonymous_variant	0.373134
missense_variant	0.45614
missense_variant	0.388889
missense_variant	0.369048
missense_variant	0.267857
missense_variant	0.416667
missense_variant	0.505747
missense_variant	0.402174
missense_variant	0.415842
missense_variant	0.514563
missense_variant	0.383838
missense_variant	0.604167
missense_variant	0.463235
synonymous_variant	0.257143
missense_variant	0.539062
missense_variant	0.522222
missense_variant	0.411765
missense_variant	0.463415
stop_gained	0.446281
missense_variant	0.166667
synonymous_variant	0.516129
missense_variant	0.515152
stop_gained	0.142857
missense_variant	0.469388
missense_variant	0.522523
missense_variant	0.528926
missense_variant	0.486957
missense_variant	0.137931
synonymous_variant	0.133333
missense_variant	0.25
missense_variant	0.148148
frameshift_variant	0.438095
splice_acceptor_variant	0.233333
synonymous_variant	0.447115
missense_variant	0.387755
missense_variant	0.388393
stop_gained	0.489796
missense_variant	0.8
synonymous_variant	0.407643
missense_variant	0.510204
missense_variant	0.6875
missense_variant	0.222222
synonymous_variant	0.137931
missense_variant	0.512
synonymous_variant	0.424051
synonymous_variant	0.378049
missense_variant	0.47619
synonymous_variant	0.415584
missense_variant	0.803922
missense_variant	0.425121
missense_variant	0.290909
missense_variant	0.477778
missense_variant	0.679389
missense_variant	0.097561
missense_variant	0.538462
synonymous_variant	0.47651
missense_variant	0.602941
frameshift_variant	0.561644
splice_donor_variant	0.16
missense_variant	0.234783
missense_variant	0.339806
missense_variant	0.350365
missense_variant	0.214286
missense_variant	0.359375
missense_variant	0.327273
missense_variant	0.196078
missense_variant	0.364078
missense_variant	0.494737
missense_variant	0.554348
missense_variant	0.421053
missense_variant	0.418803
missense_variant	0.428571
stop_gained	0.290123
missense_variant	0.0814815
missense_variant	0.298246
missense_variant	0.475248
synonymous_variant	0.267176
missense_variant	0.0967742
stop_gained	0.37037
missense_variant	0.314103
missense_variant	0.218935
stop_gained	0.0689655
stop_gained	0.410256
missense_variant	0.436464
missense_variant	0.353333
stop_gained	0.323529
missense_variant	0.0555556
stop_gained	0.105263
missense_variant	0.438596
missense_variant	0.316901
synonymous_variant	0.0882353
missense_variant	0.385542
missense_variant	0.449275
missense_variant	0.453488
missense_variant	0.366337
