# Supplementary material for: Spatiotemporal dynamics of clonal selection and diversification in normal endometrial epithelium
Source: Nat Commun. 2022 Feb 17;13:943. doi: 10.1038/s41467-022-28568-2 (PMC8854701; doi:10.1038/s41467-022-28568-2)
Supplement: Supplementary file 7 — Source data [file 41467_2022_28568_MOESM7_ESM.zip › source_data_04(Fig1f).xlsx]

## Sheet: source_data_04
substitution	trinucleotide	context_lego	context_sigfit	freq_high_maf_SNV
C>A	ACA	C>A_ACA	ACA>AAA	12
C>A	CCA	C>A_CCA	CCA>CAA	24
C>A	GCA	C>A_GCA	GCA>GAA	4
C>A	TCA	C>A_TCA	TCA>TAA	19
C>A	ACC	C>A_ACC	ACC>AAC	18
C>A	CCC	C>A_CCC	CCC>CAC	4
C>A	GCC	C>A_GCC	GCC>GAC	5
C>A	TCC	C>A_TCC	TCC>TAC	23
C>A	ACG	C>A_ACG	ACG>AAG	3
C>A	CCG	C>A_CCG	CCG>CAG	4
C>A	GCG	C>A_GCG	GCG>GAG	7
C>A	TCG	C>A_TCG	TCG>TAG	18
C>A	ACT	C>A_ACT	ACT>AAT	6
C>A	CCT	C>A_CCT	CCT>CAT	4
C>A	GCT	C>A_GCT	GCT>GAT	6
C>A	TCT	C>A_TCT	TCT>TAT	8
C>G	ACA	C>G_ACA	ACA>AGA	2
C>G	CCA	C>G_CCA	CCA>CGA	5
C>G	GCA	C>G_GCA	GCA>GGA	3
C>G	TCA	C>G_TCA	TCA>TGA	1
C>G	ACC	C>G_ACC	ACC>AGC	14
C>G	CCC	C>G_CCC	CCC>CGC	8
C>G	GCC	C>G_GCC	GCC>GGC	2
C>G	TCC	C>G_TCC	TCC>TGC	0
C>G	ACG	C>G_ACG	ACG>AGG	12
C>G	CCG	C>G_CCG	CCG>CGG	7
C>G	GCG	C>G_GCG	GCG>GGG	3
C>G	TCG	C>G_TCG	TCG>TGG	13
C>G	ACT	C>G_ACT	ACT>AGT	5
C>G	CCT	C>G_CCT	CCT>CGT	14
C>G	GCT	C>G_GCT	GCT>GGT	3
C>G	TCT	C>G_TCT	TCT>TGT	2
C>T	ACA	C>T_ACA	ACA>ATA	9
C>T	CCA	C>T_CCA	CCA>CTA	24
C>T	GCA	C>T_GCA	GCA>GTA	12
C>T	TCA	C>T_TCA	TCA>TTA	17
C>T	ACC	C>T_ACC	ACC>ATC	55
C>T	CCC	C>T_CCC	CCC>CTC	13
C>T	GCC	C>T_GCC	GCC>GTC	11
C>T	TCC	C>T_TCC	TCC>TTC	28
C>T	ACG	C>T_ACG	ACG>ATG	43
C>T	CCG	C>T_CCG	CCG>CTG	40
C>T	GCG	C>T_GCG	GCG>GTG	66
C>T	TCG	C>T_TCG	TCG>TTG	31
C>T	ACT	C>T_ACT	ACT>ATT	5
C>T	CCT	C>T_CCT	CCT>CTT	9
C>T	GCT	C>T_GCT	GCT>GTT	6
C>T	TCT	C>T_TCT	TCT>TTT	14
T>A	ATA	T>A_ATA	ATA>AAA	1
T>A	CTA	T>A_CTA	CTA>CAA	1
T>A	GTA	T>A_GTA	GTA>GAA	0
T>A	TTA	T>A_TTA	TTA>TAA	2
T>A	ATC	T>A_ATC	ATC>AAC	1
T>A	CTC	T>A_CTC	CTC>CAC	1
T>A	GTC	T>A_GTC	GTC>GAC	4
T>A	TTC	T>A_TTC	TTC>TAC	3
T>A	ATG	T>A_ATG	ATG>AAG	8
T>A	CTG	T>A_CTG	CTG>CAG	3
T>A	GTG	T>A_GTG	GTG>GAG	1
T>A	TTG	T>A_TTG	TTG>TAG	0
T>A	ATT	T>A_ATT	ATT>AAT	1
T>A	CTT	T>A_CTT	CTT>CAT	0
T>A	GTT	T>A_GTT	GTT>GAT	1
T>A	TTT	T>A_TTT	TTT>TAT	3
T>C	ATA	T>C_ATA	ATA>ACA	17
T>C	CTA	T>C_CTA	CTA>CCA	4
T>C	GTA	T>C_GTA	GTA>GCA	5
T>C	TTA	T>C_TTA	TTA>TCA	5
T>C	ATC	T>C_ATC	ATC>ACC	4
T>C	CTC	T>C_CTC	CTC>CCC	9
T>C	GTC	T>C_GTC	GTC>GCC	3
T>C	TTC	T>C_TTC	TTC>TCC	3
T>C	ATG	T>C_ATG	ATG>ACG	13
T>C	CTG	T>C_CTG	CTG>CCG	13
T>C	GTG	T>C_GTG	GTG>GCG	4
T>C	TTG	T>C_TTG	TTG>TCG	1
T>C	ATT	T>C_ATT	ATT>ACT	15
T>C	CTT	T>C_CTT	CTT>CCT	3
T>C	GTT	T>C_GTT	GTT>GCT	3
T>C	TTT	T>C_TTT	TTT>TCT	7
T>G	ATA	T>G_ATA	ATA>AGA	0
T>G	CTA	T>G_CTA	CTA>CGA	2
T>G	GTA	T>G_GTA	GTA>GGA	2
T>G	TTA	T>G_TTA	TTA>TGA	2
T>G	ATC	T>G_ATC	ATC>AGC	1
T>G	CTC	T>G_CTC	CTC>CGC	1
T>G	GTC	T>G_GTC	GTC>GGC	0
T>G	TTC	T>G_TTC	TTC>TGC	0
T>G	ATG	T>G_ATG	ATG>AGG	3
T>G	CTG	T>G_CTG	CTG>CGG	3
T>G	GTG	T>G_GTG	GTG>GGG	2
T>G	TTG	T>G_TTG	TTG>TGG	3
T>G	ATT	T>G_ATT	ATT>AGT	3
T>G	CTT	T>G_CTT	CTT>CGT	3
T>G	GTT	T>G_GTT	GTT>GGT	2
T>G	TTT	T>G_TTT	TTT>TGT	2
