# Supplementary material for: Spatiotemporal dynamics of clonal selection and diversification in normal endometrial epithelium
Source: Nat Commun. 2022 Feb 17;13:943. doi: 10.1038/s41467-022-28568-2 (PMC8854701; doi:10.1038/s41467-022-28568-2)
Supplement: Supplementary file 7 — Source data [file 41467_2022_28568_MOESM7_ESM.zip › source_data_05(Fig1g).xlsx]

## Sheet: source_data_05
signature	value	lower_90	upper_90
SBS1	0.176881	0.142061	0.210559
SBS2	0.0182808	0.00335185	0.0323415
SBS3	0.0298439	3.04e-07	0.0646886
SBS5	0.481693	0.393484	0.567291
SBS10a	0.00252758	1.2e-08	0.00579944
SBS10b	0.0099327	8.97e-07	0.0211371
SBS13	0.00349207	1.44e-07	0.00789442
SBS15	0.0451332	0.00613331	0.0793687
SBS18	0.155008	0.109445	0.19906
SBS40	0.0723681	5.02e-06	0.145611
SBS44	0.00483963	3.09e-08	0.01109
