# Supplementary material for: Spatiotemporal dynamics of clonal selection and diversification in normal endometrial epithelium
Source: Nat Commun. 2022 Feb 17;13:943. doi: 10.1038/s41467-022-28568-2 (PMC8854701; doi:10.1038/s41467-022-28568-2)
Supplement: Supplementary file 7 — Source data [file 41467_2022_28568_MOESM7_ESM.zip › source_data_06(Fig2a,e_and_Supplementary_Fig2e).xlsx]

## Sheet: source_data_06
subject	burden_C>A	burden_C>G	burden_C>T	burden_T>A	burden_T>C	burden_T>G	age	cum_num_menstrual_cycles	pack_years
S1	0.0735526	0	0.220658	0.0245175	0.0490351	0	21	108	1
S2	0.0423243	0	0.0846485	0	0	0.0423243	22	96	0
S3	0.0318006	0.0318006	0.190804	0.0318006	0.0954018	0	23	144	0
S4	0.0218959	0	0.131375	0.0218959	0.0218959	0	24	156	0
S5	0.166052	0.0332103	0.166052	0.0332103	0.0664206	0.0664206	24	96	0.4
S6	0.0882952	0.0441476	0	0.0882952	0.0441476	0	25	168	0.2
S7	0.0875517	0.0583678	0.233471	0	0.0291839	0	25	144	0
S8	0.0313866	0.0941598	0.251093	0	0.125546	0.0313866	26	180	1.5
S9	0.0855531	0.12833	0.12833	0	0.0427766	0	29	216	0
S10	0.280513	0.0765036	0.153007	0.0510024	0.0765036	0.0255012	29	204	0
S11	0	0	0.306328	0	0.0612656	0	30	216	4
S12	0.109069	0.19087	0.518076	0.0272672	0.0818015	0	30	204	0
S13	0.0308019	0.0308019	0.616038	0.0308019	0.0924057	0	31	228	0
S14	0.0929635	0.0309878	0.340866	0	0.0309878	0.0929635	32	240	0
S15	0.0806592	0.0403296	0.362966	0	0.0806592	0	34	216	0.75
S16	0.0487083	0	0.129889	0.0162361	0.0487083	0.0162361	34	216	0
S17	0.0585091	0	0.292545	0	0.0585091	0.0585091	36	276	0
S18	0.295125	0.11805	0.216425	0.0983752	0.27545	0.0393501	38	324	2
S19	0.356695	0.0792656	0.396328	0	0.198164	0	41	324	0
S20	0.199861	0.0799443	0.359749	0	0.0799443	0	42	348	3
S21	0.0529496	0.0529496	0.741295	0	0.105899	0	43	396	0.5
S22	0.178551	0.178551	0.612174	0.0255073	0.0255073	0.0510145	45	396	2.5
S23	0.0938326	0.156388	0.344053	0.0312775	0.187665	0	46	372	26
S24	0.195071	0	0.234086	0	0.117043	0	46	360	10
S25	0.104511	0.104511	0.34837	0.034837	0.104511	0.0870924	47	420	0
S26	0.281053	0.281053	0.534001	0	0.112421	0.0281053	47	408	4
S27	0.475927	0.0594909	0.713891	0.118982	0.0594909	0	47	396	11.5
S28	0.154258	0.411354	0.565611	0	0.0514192	0	47	372	0
S29	0.0480923	0.0480923	0.625199	0.0480923	0.192369	0	48	384	0
S30	0.298526	0.0852931	0.12794	0	0.170586	0.0426466	49	396	0
S31	0.2401	0.115248	0.537823	0.04802	0.124852	0.0672279	51	456	0
S32	0.244477	0.20373	0.529699	0	0.325969	0.0407461	53	480	7.25
