# Supplementary material for: Spatiotemporal dynamics of clonal selection and diversification in normal endometrial epithelium
Source: Nat Commun. 2022 Feb 17;13:943. doi: 10.1038/s41467-022-28568-2 (PMC8854701; doi:10.1038/s41467-022-28568-2)
Supplement: Supplementary file 7 — Source data [file 41467_2022_28568_MOESM7_ESM.zip › source_data_07(Fig2b_and_Supplementary_Fig2a).xlsx]

## Sheet: source_data_07
subject	burden	age	cum_num_menstrual_cycles	menarche	parity
S1	0.367763	21	108	12	0
S2	0.169297	22	96	14	0
S3	0.381607	23	144	11	0
S4	0.197063	24	156	11	0
S5	0.531365	24	96	15	1
S6	0.264886	25	168	11	0
S7	0.408575	25	144	13	0
S8	0.533572	26	180	11	0
S9	0.384989	29	216	11	0
S10	0.663031	29	204	12	0
S11	0.367594	30	216	11	1
S12	0.927083	30	204	13	0
S13	0.80085	31	228	11	1
S14	0.588769	32	240	12	0
S15	0.564614	34	216	14	2
S16	0.259778	34	216	14	2
S17	0.468073	36	276	13	0
S18	1.04278	38	324	10	1
S19	1.03045	41	324	13	1
S20	0.719499	42	348	11	2
S21	0.953093	43	396	10	0
S22	1.07131	45	396	10	2
S23	0.813216	46	372	15	0
S24	0.5462	46	360	15	1
S25	0.783832	47	420	11	1
S26	1.23663	47	408	12	1
S27	1.42778	47	396	12	2
S28	1.18264	47	372	14	2
S29	0.961845	48	384	14	2
S30	0.724991	49	396	14	2
S31	1.13327	51	456	11	2
S32	1.34462	53	480	11	2
