# Supplementary material for: Spatiotemporal dynamics of clonal selection and diversification in normal endometrial epithelium
Source: Nat Commun. 2022 Feb 17;13:943. doi: 10.1038/s41467-022-28568-2 (PMC8854701; doi:10.1038/s41467-022-28568-2)
Supplement: Supplementary file 7 — Source data [file 41467_2022_28568_MOESM7_ESM.zip › source_data_08(Fig2c_Supplementary_Fig2b_and_c).xlsx]

## Sheet: source_data_08
subject	burden_age_adjusted	menarche	parity	BMI	pack_years	disease	cancer
S1	0.792205	12	0	20.1	1	cervical_neoplasia	0
S2	0.566189	14	0	17.2	0	endometrium_related_disease	0
S3	0.750949	11	0	20.4	0	cervical_neoplasia	0
S4	0.538855	11	0	21.4	0	dermoid_cyst	0
S5	0.873157	15	1	18.9	0.4	cervical_neoplasia	0
S6	0.579128	11	0	18.2	0.2	endometrium_related_disease	1
S7	0.722817	13	0	27.5	0	dermoid_cyst	0
S8	0.820264	11	0	27	1.5	cervical_neoplasia	0
S9	0.589031	11	0	22.7	0	endometrium_related_disease	0
S10	0.867073	12	0	20.3	0	dermoid_cyst	0
S11	0.544086	11	1	33.1	4	cervical_neoplasia	0
S12	1.10358	13	0	27.6	0	dermoid_cyst	0
S13	0.949792	11	1	23.8	0	dermoid_cyst	0
S14	0.710161	12	0	18.2	0	myoma	0
S15	0.630906	14	2	19.2	0.75	cervical_neoplasia	1
S16	0.32607	14	2	23.8	0	dermoid_cyst	0
S17	0.479265	13	0	16.9	0	endometrium_related_disease	0
S18	0.998869	10	1	19.3	2	endometrium_related_disease	0
S19	0.903895	13	1	19.3	0	myoma	0
S20	0.565391	11	2	25.2	3	myoma	0
S21	0.771435	10	0	23.9	0.5	endometrium_related_disease	0
S22	0.834547	10	2	25.2	2.5	myoma	0
S23	0.548908	15	0	19.9	26	myoma	0
S24	0.281892	15	1	23.5	10	myoma	0
S25	0.491974	11	1	26.2	0	myoma	0
S26	0.944775	12	1	23	4	endometrium_related_disease	0
S27	1.13592	12	2	34.2	11.5	myoma	0
S28	0.890784	14	2	23.6	0	endometrium_related_disease	0
S29	0.642437	14	2	19	0	myoma	0
S30	0.378034	14	2	23.3	0	myoma	0
S31	0.731213	11	2	24.9	0	endometrium_related_disease	0
S32	0.887463	11	2	20.7	7.25	endometrium_related_disease	0
