# Supplementary material for: Spatiotemporal dynamics of clonal selection and diversification in normal endometrial epithelium
Source: Nat Commun. 2022 Feb 17;13:943. doi: 10.1038/s41467-022-28568-2 (PMC8854701; doi:10.1038/s41467-022-28568-2)
Supplement: Supplementary file 7 — Source data [file 41467_2022_28568_MOESM7_ESM.zip › source_data_09(Fig2d_and_Supplementary_Fig2d).xlsx]

## Sheet: source_data_09
subject	burden_5_methylcytosine	age	cum_num_menstrual_cycles
S1	0.147105	21	108
S2	0.0423243	22	96
S3	0.0636012	23	144
S4	0.0875835	24	156
S5	0.0996309	24	96
S6	0	25	168
S7	0.116736	25	144
S8	0.156933	26	180
S9	0.0855531	29	216
S10	0.102005	29	204
S11	0.122531	30	216
S12	0.327206	30	204
S13	0.308019	31	228
S14	0.216915	32	240
S15	0.141154	34	216
S16	0.0649444	34	216
S17	0.117018	36	276
S18	0.0983752	38	324
S19	0.158531	41	324
S20	0.199861	42	348
S21	0.105899	43	396
S22	0.28058	45	396
S23	0.156388	46	372
S24	0.0780285	46	360
S25	0.139348	47	420
S26	0.140526	47	408
S27	0.178473	47	396
S28	0.102838	47	372
S29	0.529015	48	384
S30	0.12794	49	396
S31	0.268912	51	456
S32	0.325969	53	480
