# Supplementary material for: Spatiotemporal dynamics of clonal selection and diversification in normal endometrial epithelium
Source: Nat Commun. 2022 Feb 17;13:943. doi: 10.1038/s41467-022-28568-2 (PMC8854701; doi:10.1038/s41467-022-28568-2)
Supplement: Supplementary file 7 — Source data [file 41467_2022_28568_MOESM7_ESM.zip › source_data_10(Supplementary_Fig3a).xlsx]

## Sheet: source_data_10
subject	age	cum_num_menstrual_cycles	pack_years	ARID1A_burden	CTNNB1_burden	FBXW7_burden	KRAS_burden	PIK3CA_burden	PIK3R1_burden	PPP2R1A_burden	PTEN_burden	TP53_burden
S1	21	108	1	0	0	0.147059	0	0	0	0	0.0294118	0
S2	22	96	0	0	0	0	0.05	0	0	0	0	0
S3	23	144	0	0	0	0	0	0.0416667	0	0	0	0
S4	24	156	0	0	0	0.0526316	0.0263158	0.0263158	0.184211	0	0.0789474	0
S5	24	96	0.4	0.0384615	0	0.0769231	0	0.115385	0.115385	0.0384615	0.0384615	0
S6	25	168	0.2	0	0	0	0	0.157895	0	0	0	0.0526316
S7	25	144	0	0	0	0.148148	0	0.037037	0.037037	0	0	0.037037
S8	26	180	1.5	0	0	0	0.12	0.04	0	0.04	0.36	0
S9	29	216	0	0	0	0	0.0526316	0	0	0	0.105263	0
S10	29	204	0	0	0	0.133333	0.133333	0.0666667	0.0666667	0.166667	0	0
S11	30	216	4	0	0	0.142857	0	0.142857	0	0	0	0
S12	30	204	0	0.103448	0	0.0344828	0.103448	0.0689655	0	0	0.103448	0
S13	31	228	0	0	0	0	0.04	0.32	0.16	0.12	0	0
S14	32	240	0	0	0	0	0.037037	0.111111	0.037037	0.0740741	0	0.0740741
S15	34	216	0.75	0	0	0.121951	0.0243902	0.0731707	0	0	0	0.0243902
S16	34	216	0	0	0	0	0	0.0612245	0.0408163	0.0204082	0	0.0204082
S17	36	276	0	0.0714286	0	0	0.142857	0	0.0714286	0.0714286	0	0
S18	38	324	2	0.05	0	0.125	0.05	0.3	0.075	0.1	0	0
S19	41	324	0	0	0	0.05	0	0.4	0.25	0.05	0	0
S20	42	348	3	0.105263	0	0.315789	0.0526316	0.105263	0.0526316	0	0	0
S21	43	396	0.5	0	0	0.0666667	0.666667	0.0666667	0	0	0	0.0666667
S22	45	396	2.5	0	0	0.1	0.166667	0.366667	0.0333333	0.166667	0.0333333	0
S23	46	372	26	0	0	0	0.230769	0.115385	0.0769231	0.0384615	0	0
S24	46	360	10	0	0	0	0	0.1	0.05	0	0	0
S25	47	420	0	0.0208333	0	0.0833333	0.0416667	0.166667	0.104167	0.125	0.0208333	0
S26	47	408	4	0	0	0.0357143	0.214286	0.214286	0.0714286	0.0714286	0.392857	0.0357143
S27	47	396	11.5	0	0	0	0.481481	0.518519	0.0740741	0.037037	0	0
S28	47	372	0	0.0625	0	0	0.625	0	0	0	0	0
S29	48	384	0	0	0	0	0	0.176471	0.176471	0	0	0
S30	49	396	0	0	0	0.0526316	0.0526316	0.263158	0.105263	0	0	0
S31	51	456	0	0.0813953	0.0116279	0.0813953	0.139535	0.151163	0.0232558	0.267442	0	0.0232558
S32	53	480	7.25	0	0	0.368421	0.0526316	0.210526	0.105263	0	0	0
