# Supplementary material for: Spatiotemporal dynamics of clonal selection and diversification in normal endometrial epithelium
Source: Nat Commun. 2022 Feb 17;13:943. doi: 10.1038/s41467-022-28568-2 (PMC8854701; doi:10.1038/s41467-022-28568-2)
Supplement: Supplementary file 7 — Source data [file 41467_2022_28568_MOESM7_ESM.zip › source_data_11(Supplementary_Fig3b).xlsx]

## Sheet: source_data_11
subject	age	cum_num_menstrual_cycles	driver_mutation_burden
S1	21	108	0.176471
S2	22	96	0.05
S3	23	144	0.0416667
S4	24	156	0.368421
S5	24	96	0.423077
S6	25	168	0.210526
S7	25	144	0.259259
S8	26	180	0.56
S9	29	216	0.157895
S10	29	204	0.566667
S11	30	216	0.285714
S12	30	204	0.413793
S13	31	228	0.64
S14	32	240	0.333333
S15	34	216	0.243902
S16	34	216	0.142857
S17	36	276	0.357143
S18	38	324	0.7
S19	41	324	0.75
S20	42	348	0.631579
S21	43	396	0.866667
S22	45	396	0.866667
S23	46	372	0.461538
S24	46	360	0.15
S25	47	420	0.5625
S26	47	408	1.03571
S27	47	396	1.11111
S28	47	372	0.6875
S29	48	384	0.352941
S30	49	396	0.473684
S31	51	456	0.77907
S32	53	480	0.736842
