# Supplementary material for: Spatiotemporal dynamics of clonal selection and diversification in normal endometrial epithelium
Source: Nat Commun. 2022 Feb 17;13:943. doi: 10.1038/s41467-022-28568-2 (PMC8854701; doi:10.1038/s41467-022-28568-2)
Supplement: Supplementary file 7 — Source data [file 41467_2022_28568_MOESM7_ESM.zip › source_data_12(Supplementary_Fig3c,d_and_e).xlsx]

## Sheet: source_data_12
subject	parity	menarche	BMI	pack_years	disease	cancer	driver_mutation_burden_age_adjusted
S1	0	12	20.1	1	cervical_neoplasia	0	0.450794
S2	0	14	17.2	0	endometrium_related_disease	0	0.306518
S3	0	11	20.4	0	cervical_neoplasia	0	0.280378
S4	0	11	21.4	0	dermoid_cyst	0	0.589327
S5	1	15	18.9	0.4	cervical_neoplasia	0	0.643983
S6	0	11	18.2	0.2	endometrium_related_disease	1	0.413626
S7	0	13	27.5	0	dermoid_cyst	0	0.462359
S8	0	11	27	1.5	cervical_neoplasia	0	0.745294
S9	0	11	22.7	0	endometrium_related_disease	0	0.28977
S10	0	12	20.3	0	dermoid_cyst	0	0.698542
S11	1	11	33.1	4	cervical_neoplasia	0	0.399784
S12	0	13	27.6	0	dermoid_cyst	0	0.527863
S13	1	11	23.8	0	dermoid_cyst	0	0.736264
S14	0	12	18.2	0	myoma	0	0.411791
S15	2	14	19.2	0.75	cervical_neoplasia	1	0.286748
S16	2	14	23.8	0	dermoid_cyst	0	0.185703
S17	0	13	16.9	0	endometrium_related_disease	0	0.364377
S18	1	10	19.3	2	endometrium_related_disease	0	0.671622
S19	1	13	19.3	0	myoma	0	0.668204
S20	2	11	25.2	3	myoma	0	0.531977
S21	0	10	23.9	0.5	endometrium_related_disease	0	0.749258
S22	2	10	25.2	2.5	myoma	0	0.713646
S23	0	15	19.9	26	myoma	0	0.290712
S24	1	15	23.5	10	myoma	0	-0.0208263
S25	1	11	26.2	0	myoma	0	0.373868
S26	1	12	23	4	endometrium_related_disease	0	0.847082
S27	2	12	34.2	11.5	myoma	0	0.922479
S28	2	14	23.6	0	endometrium_related_disease	0	0.498868
S29	2	14	19	0	myoma	0	0.146503
S30	2	14	23.3	0	myoma	0	0.24944
S31	2	11	24.9	0	endometrium_related_disease	0	0.519213
S32	2	11	20.7	7.25	endometrium_related_disease	0	0.441374
