# Supplementary material for: Spatiotemporal dynamics of clonal selection and diversification in normal endometrial epithelium
Source: Nat Commun. 2022 Feb 17;13:943. doi: 10.1038/s41467-022-28568-2 (PMC8854701; doi:10.1038/s41467-022-28568-2)
Supplement: Supplementary file 7 — Source data [file 41467_2022_28568_MOESM7_ESM.zip › source_data_13(Fig3g).xlsx]

## Sheet: source_data_13
analysis	type	num_nonsynonymous_mut	num_synonymous_mut	num_nonsynonymous_mut_exp	num_synonymous_mut_exp	dNdS_value	lower_95	upper_95	p_value
all_genes	missense	543	56	484.237	156.254	3.12885	2.37638	4.11961	4.39e-16
all_genes	nonsense	76	56	34.509	156.254	6.14504	4.35127	8.67828	6.37e-25
cancer_gene_census	missense	444	29	222.984	71.6559	4.91999	3.37922	7.16327	9.33e-17
cancer_gene_census	nonsense	38	29	15.9666	71.6559	5.88063	3.62691	9.5348	6.71e-13
pan_gynecologic_cancer_genes	missense	385	8	52.3943	15.7816	14.4956	7.19741	29.1944	7.13e-14
pan_gynecologic_cancer_genes	nonsense	23	8	4.10046	15.7816	11.0651	4.94953	24.737	4.73e-09
non_cancer_genes	missense	81	27	247.972	80.6653	0.975902	0.631316	1.50857	0.912592
non_cancer_genes	nonsense	7	27	17.4708	80.6653	1.19704	0.521282	2.74879	0.671543
