# Supplementary material for: Spatiotemporal dynamics of clonal selection and diversification in normal endometrial epithelium
Source: Nat Commun. 2022 Feb 17;13:943. doi: 10.1038/s41467-022-28568-2 (PMC8854701; doi:10.1038/s41467-022-28568-2)
Supplement: Supplementary file 7 — Source data [file 41467_2022_28568_MOESM7_ESM.zip › source_data_14(Fig3h_and_i).xlsx]

## Sheet: source_data_14
gene	dN_missense	dN_nonsense	dS	role
ARHGAP35	3.18331	101.832	0	unknown
ARID1A	0.304527	14.3668	1.73675	TSG
ARID5B	0.855428	8.1067	0	unknown
FBXW7	26.363	21.8202	1.62558	TSG
FGFR2	7.21604	6.3918	0	oncogene
KMT2C	0.203852	3.44443	0.235515	TSG
KRAS	150.93	0	0	oncogene
PIK3CA	38.297	0	1.13328	oncogene
PIK3R1	8.44885	28.1292	1.58969	TSG
PLXNB2	2.58829	0	0	unknown
PPP2R1A	34.6007	0	0	TSG
PTEN	13.1288	31.5368	0	TSG
TAF1	2.10445	6.8637	0.581332	unknown
TP53	7.79243	0	0	TSG
ZFHX3	0.562354	5.69278	0.262061	TSG
