# Supplementary material for: Spatiotemporal dynamics of clonal selection and diversification in normal endometrial epithelium
Source: Nat Commun. 2022 Feb 17;13:943. doi: 10.1038/s41467-022-28568-2 (PMC8854701; doi:10.1038/s41467-022-28568-2)
Supplement: Supplementary file 7 — Source data [file 41467_2022_28568_MOESM7_ESM.zip › source_data_15(Supplementary_Fig5).xlsx]

## Sheet: source_data_15
subject	age	cum_num_menstrual_cycles	num_glands	num_glands_with_identically_shared_mutations	prop_glands_with_identically_shared_mutations
S1	21	108	34	0	0
S2	22	96	20	0	0
S3	23	144	24	0	0
S4	24	156	38	2	0.0526316
S5	24	96	26	0	0
S6	25	168	19	2	0.105263
S7	25	144	27	0	0
S8	26	180	25	2	0.08
S9	29	216	19	0	0
S10	29	204	30	3	0.1
S11	30	216	14	0	0
S12	30	204	29	2	0.0689655
S13	31	228	25	3	0.12
S14	32	240	27	0	0
S15	34	216	41	2	0.0487805
S16	34	216	49	0	0
S17	36	276	14	0	0
S18	38	324	40	2	0.05
S19	41	324	20	0	0
S20	42	348	19	0	0
S21	43	396	15	0	0
S22	45	396	30	0	0
S23	46	372	26	0	0
S24	46	360	20	2	0.1
S25	47	420	48	0	0
S26	47	408	28	2	0.0714286
S27	47	396	27	7	0.259259
S28	47	372	16	4	0.25
S29	48	384	17	2	0.117647
S30	49	396	19	0	0
S31	51	456	86	5	0.0581395
S32	53	480	19	2	0.105263
