# Supplementary material for: Spatiotemporal dynamics of clonal selection and diversification in normal endometrial epithelium
Source: Nat Commun. 2022 Feb 17;13:943. doi: 10.1038/s41467-022-28568-2 (PMC8854701; doi:10.1038/s41467-022-28568-2)
Supplement: Supplementary file 7 — Source data [file 41467_2022_28568_MOESM7_ESM.zip › source_data_16(Fig5f_and_Supplementary_Fig7).xlsx]

## Sheet: source_data_16
sample	chr	pos	norm_log_or
S36-C-13	3	0.309309	-0.0106057
S36-C-13	3	0.956244	-0.00597888
S36-C-13	3	1.48585	-0.0335102
S36-C-13	3	1.81361	0.0162335
S36-C-13	3	2.14083	0.0214564
S36-C-13	3	2.52602	-0.0165269
S36-C-13	3	2.89446	-0.0138624
S36-C-13	3	3.20306	-0.0115075
S36-C-13	3	3.37886	-0.0138895
S36-C-13	3	3.62783	0.0210378
S36-C-13	3	3.88102	0.0509931
S36-C-13	3	4.17786	-0.0333101
S36-C-13	3	4.52307	0.00241659
S36-C-13	3	4.80083	0.0328758
S36-C-13	3	5.14797	0.0290152
S36-C-13	3	5.41998	0.0552739
S36-C-13	3	5.70006	0.0130405
S36-C-13	3	5.99653	-0.00289533
S36-C-13	3	6.53669	-0.0171404
S36-C-13	3	7.00064	0.0220904
S36-C-13	3	7.52278	0.00568411
S36-C-13	3	7.78432	-0.0150165
S36-C-13	3	7.95934	0.0194123
S36-C-13	3	8.32491	0.00614415
S36-C-13	3	8.67178	-0.0332997
S36-C-13	3	8.87182	-0.0133295
S36-C-13	3	9.06842	-0.0611558
S36-C-13	3	9.28933	-0.0721103
S36-C-13	3	9.9587	0.0115581
S36-C-13	3	10.4036	-0.014692
S36-C-13	3	10.6436	0.0129172
S36-C-13	3	10.8445	0.0228292
S36-C-13	3	10.991	0.00257791
S36-C-13	3	11.3255	0.0207275
S36-C-13	3	11.8692	0.0116685
S36-C-13	3	12.5066	0.00688717
S36-C-13	3	13.0526	-0.045595
S36-C-13	3	13.3233	0.0181499
S36-C-13	3	13.6587	0.0127067
S36-C-13	3	13.9526	0.0427779
S36-C-13	3	14.2209	-0.0432596
S36-C-13	3	14.5221	-0.0399916
S36-C-13	3	14.7997	-0.0122087
S36-C-13	3	14.9555	0.0133461
S36-C-13	3	15.2747	0.00677754
S36-C-13	3	15.4947	-0.0131424
S36-C-13	3	15.98	0.00942962
S36-C-13	3	16.3033	0.00381983
S36-C-13	3	16.5393	-0.0299815
S36-C-13	3	16.9398	0.0237188
S36-C-13	3	17.7175	-0.0241812
S36-C-13	3	18.2361	-0.00349536
S36-C-13	3	18.7437	0.0220841
S36-C-13	3	19.5601	-0.0162295
S36-C-13	3	19.9551	-0.005333
S36-C-13	3	20.392	-0.0245517
S36-C-13	3	20.8455	0.0461747
S36-C-13	3	21.3004	-0.0102289
S36-C-13	3	21.8642	0.0254437
S36-C-13	3	22.6376	0.0446863
S36-C-13	3	23.0619	0.00874526
S36-C-13	3	23.332	0.0305476
S36-C-13	3	23.6418	-0.018009
S36-C-13	3	23.931	0.00223017
S36-C-13	3	24.163	0.0267243
S36-C-13	3	24.4518	-0.00754112
S36-C-13	3	24.7603	-0.0110481
S36-C-13	3	24.9946	0.00418421
S36-C-13	3	25.4681	-0.011528
S36-C-13	3	26.1312	-0.000751833
S36-C-13	3	26.8138	0.0226554
S36-C-13	3	27.1052	-0.000555186
S36-C-13	3	27.3674	0.0292622
S36-C-13	3	27.7199	0.0233518
S36-C-13	3	28.2186	0.0141752
S36-C-13	3	28.6773	-0.000774821
S36-C-13	3	29.1501	0.0127303
S36-C-13	3	29.4965	0.00301667
S36-C-13	3	29.7468	0.0214731
S36-C-13	3	30.2508	-0.00824271
S36-C-13	3	30.5934	0.00479515
S36-C-13	3	30.8263	0.0543184
S36-C-13	3	31.1072	0.0365777
S36-C-13	3	31.3663	0.0234584
S36-C-13	3	31.7466	0.0211753
S36-C-13	3	31.9636	-0.0130188
S36-C-13	3	32.1193	0.0272288
S36-C-13	3	32.3655	0.00820393
S36-C-13	3	32.8674	-0.00999431
S36-C-13	3	33.2252	-0.0181496
S36-C-13	3	33.8159	-0.0389289
S36-C-13	3	34.3571	0.0119029
S36-C-13	3	34.6974	0.0248921
S36-C-13	3	35.014	0.00713027
S36-C-13	3	35.5336	0.0109162
S36-C-13	3	35.9554	0.016676
S36-C-13	3	36.1759	0.0124881
S36-C-13	3	36.3831	0.0766091
S36-C-13	3	36.7773	0.00923293
S36-C-13	3	37.7589	-0.0115716
S36-C-13	3	38.3772	0.0426208
S36-C-13	3	38.6201	0.0111719
S36-C-13	3	38.7947	0.0428028
S36-C-13	3	39.0158	-0.0125656
S36-C-13	3	39.2629	-0.01662
S36-C-13	3	39.4416	0.014298
S36-C-13	3	39.7448	-0.0108492
S36-C-13	3	40.0632	-0.0343676
S36-C-13	3	40.2807	-0.0459975
S36-C-13	3	40.526	0.00460883
S36-C-13	3	41.1143	-0.0286512
S36-C-13	3	41.4316	-6.31389e-05
S36-C-13	3	42.021	0.014019
S36-C-13	3	42.6704	-0.00422466
S36-C-13	3	43.3809	-0.00605552
S36-C-13	3	44.2529	0.0150451
S36-C-13	3	45.0062	0.0263294
S36-C-13	3	45.3375	0.0236188
S36-C-13	3	45.6732	0.00808379
S36-C-13	3	46.1214	-0.0322185
S36-C-13	3	46.5919	-0.04573
S36-C-13	3	47.8907	-0.00939939
S36-C-13	3	48.5077	0.0243195
S36-C-13	3	49.8564	-0.00134983
S36-C-13	3	50.728	0.000383028
S36-C-13	3	52.4874	-0.00254671
S36-C-13	3	52.796	-0.0318335
S36-C-13	3	52.9915	-0.0314733
S36-C-13	3	53.282	0.0120241
S36-C-13	3	53.8494	0.00463631
S36-C-13	3	54.1162	0.00194636
S36-C-13	3	54.3767	-0.0355236
S36-C-13	3	54.6786	-0.0193496
S36-C-13	3	55.3305	-0.0418381
S36-C-13	3	55.8107	-0.0640057
S36-C-13	3	56.2115	0.0171753
S36-C-13	3	56.7807	-0.00863634
S36-C-13	3	57.0433	0.0206627
S36-C-13	3	57.4383	-0.00917905
S36-C-13	3	58.0033	0.0210432
S36-C-13	3	58.7041	-0.0334558
S36-C-13	3	59.2747	0.0165485
S36-C-13	3	59.4694	0.0409339
S36-C-13	3	59.7195	0.0169085
S36-C-13	3	60.1677	-0.0385082
S36-C-13	3	60.6763	0.0494204
S36-C-13	3	61.4357	0.0140123
S36-C-13	3	61.909	0.0122914
S36-C-13	3	62.1141	0.000932109
S36-C-13	3	62.4696	0.00859812
S36-C-13	3	62.9059	-0.00266523
S36-C-13	3	63.2294	-0.00624565
S36-C-13	3	63.4112	0.0204445
S36-C-13	3	63.7295	-0.0215524
S36-C-13	3	64.236	0.00587931
S36-C-13	3	64.4984	-0.0153837
S36-C-13	3	64.8075	-0.0111175
S36-C-13	3	65.0232	0.0106744
S36-C-13	3	65.2652	-0.0393949
S36-C-13	3	65.582	0.00468261
S36-C-13	3	65.9316	-0.0305416
S36-C-13	3	66.2531	-0.00377678
S36-C-13	3	66.5713	-0.0406651
S36-C-13	3	66.964	0.0323534
S36-C-13	3	67.4873	0.0321912
S36-C-13	3	67.9917	0.0390327
S36-C-13	3	68.3801	-0.0376546
S36-C-13	3	68.6813	0.0463776
S36-C-13	3	68.9403	0.0098422
S36-C-13	3	69.1596	0.00205941
S36-C-13	3	69.5233	-0.00824004
S36-C-13	3	70.1367	0.0132142
S36-C-13	3	70.5329	0.0184762
S36-C-13	3	70.9832	0.0204244
S36-C-13	3	71.5509	-0.00612627
S36-C-13	3	72.0292	-0.0203885
S36-C-13	3	72.301	0.0340263
S36-C-13	3	72.6215	-0.0589804
S36-C-13	3	73.0461	0.02619
S36-C-13	3	73.2971	0.0400819
S36-C-13	3	73.4475	-0.0546588
S36-C-13	3	73.7059	0.0226355
S36-C-13	3	74.0685	0.0948525
S36-C-13	3	74.5681	-0.0279143
S36-C-13	3	74.9997	0.0464398
S36-C-13	3	75.3123	-0.0298983
S36-C-13	3	76.0466	0.0306472
S36-C-13	3	76.6993	-0.0107003
S36-C-13	3	77.0783	0.0305703
S36-C-13	3	77.5904	0.0467042
S36-C-13	3	78.3633	0.0448203
S36-C-13	3	79.2893	0.0154838
S36-C-13	3	80.0178	0.0274569
S36-C-13	3	80.4521	0.0381846
S36-C-13	3	80.8564	0.0124149
S36-C-13	3	81.2494	0.000976593
S36-C-13	3	81.7756	0.0110566
S36-C-13	3	82.1254	-0.00769
S36-C-13	3	82.5114	0.0164758
S36-C-13	3	82.9331	0.0116799
S36-C-13	3	84.6026	-0.0261261
S36-C-13	3	86.4553	0.0248623
S36-C-13	3	87.279	0.0066053
S36-C-13	3	87.5998	0.0619188
S36-C-13	3	87.8982	-0.0187285
S36-C-13	3	88.4145	0.0116771
S36-C-13	3	88.822	-0.0206233
S36-C-13	3	90.6874	-0.00244559
S36-C-13	3	94.3615	0.0223653
S36-C-13	3	94.7637	-0.0210821
S36-C-13	3	95.8257	-0.0485027
S36-C-13	3	96.2303	-0.0291829
S36-C-13	3	96.6555	-0.00145149
S36-C-13	3	97.9527	0.0389285
S36-C-13	3	98.2826	0.0189953
S36-C-13	3	99.0177	0.0509552
S36-C-13	3	100.933	-0.00933117
S36-C-13	3	101.311	-0.00834448
S36-C-13	3	101.588	-0.057694
S36-C-13	3	102.118	0.00841919
S36-C-13	3	102.998	-0.0433747
S36-C-13	3	103.495	0.0951589
S36-C-13	3	103.807	0.00365253
S36-C-13	3	104.127	0.0217111
S36-C-13	3	105.22	0.00451785
S36-C-13	3	105.799	-0.00828525
S36-C-13	3	106.299	0.0224917
S36-C-13	3	106.559	-0.010855
S36-C-13	3	106.942	-0.0067237
S36-C-13	3	107.553	-0.0141319
S36-C-13	3	108.702	0.0405238
S36-C-13	3	109.013	0.00925594
S36-C-13	3	109.337	-0.0222604
S36-C-13	3	110.142	-0.0131845
S36-C-13	3	111.081	0.0178099
S36-C-13	3	111.424	-0.0206705
S36-C-13	3	112.042	-0.0644265
S36-C-13	3	112.406	-0.0203448
S36-C-13	3	112.855	-0.0335331
S36-C-13	3	113.199	0.00469893
S36-C-13	3	113.383	-0.011931
S36-C-13	3	114.137	0.00230269
S36-C-13	3	114.671	-0.0493209
S36-C-13	3	115.348	0.0370852
S36-C-13	3	115.784	0.00967227
S36-C-13	3	116.29	1.69596
S36-C-13	3	116.833	2.15575
S36-C-13	3	117.254	2.14787
S36-C-13	3	117.604	2.12532
S36-C-13	3	118.053	2.01987
S36-C-13	3	118.544	2.05663
S36-C-13	3	119.038	2.09924
S36-C-13	3	119.348	2.04413
S36-C-13	3	119.723	2.09468
S36-C-13	3	120.627	2.08742
S36-C-13	3	121.785	2.03829
S36-C-13	3	122.388	2.22852
S36-C-13	3	122.94	2.10076
S36-C-13	3	123.439	2.13621
S36-C-13	3	123.737	2.06912
S36-C-13	3	124.184	2.12639
S36-C-13	3	124.425	2.08417
S36-C-13	3	124.626	2.06581
S36-C-13	3	125.01	2.21722
S36-C-13	3	125.466	2.14772
S36-C-13	3	125.686	2.05227
S36-C-13	3	125.921	2.04049
S36-C-13	3	126.099	2.00556
S36-C-13	3	126.283	2.08974
S36-C-13	3	126.449	2.10088
S36-C-13	3	126.588	2.08459
S36-C-13	3	126.812	1.97488
S36-C-13	3	127.083	2.06489
S36-C-13	3	127.355	2.10968
S36-C-13	3	127.637	2.02805
S36-C-13	3	128.117	2.08093
S36-C-13	3	128.427	1.92363
S36-C-13	3	128.6	2.03702
S36-C-13	3	128.841	1.96425
S36-C-13	3	129.848	1.93047
S36-C-13	3	130.437	2.13815
S36-C-13	3	130.794	2.19332
S36-C-13	3	131.656	2.04342
S36-C-13	3	131.937	2.14254
S36-C-13	3	132.249	1.95053
S36-C-13	3	132.729	2.15563
S36-C-13	3	132.904	2.19121
S36-C-13	3	133.128	2.20513
S36-C-13	3	133.663	2.012
S36-C-13	3	133.957	2.08956
S36-C-13	3	134.353	1.98936
S36-C-13	3	134.852	2.10268
S36-C-13	3	135.166	1.9829
S36-C-13	3	136.418	2.01434
S36-C-13	3	137.33	2.11112
S36-C-13	3	137.811	2.00882
S36-C-13	3	138.464	2.09329
S36-C-13	3	139.512	1.98309
S36-C-13	3	140.304	1.99127
S36-C-13	3	140.711	2.04296
S36-C-13	3	140.952	2.06647
S36-C-13	3	141.214	2.14734
S36-C-13	3	141.516	1.93583
S36-C-13	3	141.772	2.01037
S36-C-13	3	142.085	2.05363
S36-C-13	3	142.468	2.0595
S36-C-13	3	142.848	1.97369
S36-C-13	3	143.142	1.91891
S36-C-13	3	143.363	2.00101
S36-C-13	3	143.754	2.03138
S36-C-13	3	144.144	2.18971
S36-C-13	3	144.571	2.12842
S36-C-13	3	145.205	2.05015
S36-C-13	3	145.623	2.0755
S36-C-13	3	146.287	2.16846
S36-C-13	3	146.981	2.09236
S36-C-13	3	147.545	2.15174
S36-C-13	3	148.232	2.10099
S36-C-13	3	148.731	2.03115
S36-C-13	3	149.02	2.01044
S36-C-13	3	149.395	2.00619
S36-C-13	3	149.77	2.14832
S36-C-13	3	150.202	2.0726
S36-C-13	3	150.617	2.05346
S36-C-13	3	151.015	1.99187
S36-C-13	3	151.351	1.98383
S36-C-13	3	151.65	1.96784
S36-C-13	3	151.998	2.06058
S36-C-13	3	152.739	1.97528
S36-C-13	3	153.272	1.89286
S36-C-13	3	153.73	2.10167
S36-C-13	3	154.131	2.21499
S36-C-13	3	154.761	2.00344
S36-C-13	3	156.206	2.23136
S36-C-13	3	157.237	2.0426
S36-C-13	3	157.923	2.02363
S36-C-13	3	158.273	2.02391
S36-C-13	3	158.572	2.06544
S36-C-13	3	158.849	2.19891
S36-C-13	3	159.409	2.01644
S36-C-13	3	159.78	2.19877
S36-C-13	3	160.046	2.04905
S36-C-13	3	160.327	2.05476
S36-C-13	3	161.24	2.02508
S36-C-13	3	162.269	2.09346
S36-C-13	3	163.319	2.17121
S36-C-13	3	163.977	2.12509
S36-C-13	3	164.376	2.15152
S36-C-13	3	164.828	2.02709
S36-C-13	3	166.326	2.00406
S36-C-13	3	168.331	1.92655
S36-C-13	3	168.86	2.15152
S36-C-13	3	169.235	2.03875
S36-C-13	3	169.832	1.97479
S36-C-13	3	170.354	2.07805
S36-C-13	3	170.677	2.07031
S36-C-13	3	171.243	2.04434
S36-C-13	3	171.65	2.00875
S36-C-13	3	172.035	1.98854
S36-C-13	3	172.477	2.12172
S36-C-13	3	172.987	2.1693
S36-C-13	3	173.833	2.12546
S36-C-13	3	174.203	2.00285
S36-C-13	3	174.742	2.12037
S36-C-13	3	175.246	2.02005
S36-C-13	3	175.976	2.03037
S36-C-13	3	176.47	2.04803
S36-C-13	3	176.972	2.1138
S36-C-13	3	177.368	2.04482
S36-C-13	3	178.388	2.11763
S36-C-13	3	178.786	2.00037
S36-C-13	3	179.333	2.11814
S36-C-13	3	179.837	2.17606
S36-C-13	3	180.127	2.0529
S36-C-13	3	180.816	2.01105
S36-C-13	3	181.553	1.97447
S36-C-13	3	182.191	2.0184
S36-C-13	3	182.616	2.22947
S36-C-13	3	183.047	2.0549
S36-C-13	3	183.455	2.01333
S36-C-13	3	183.695	2.07096
S36-C-13	3	183.899	2.08838
S36-C-13	3	184.097	2.07642
S36-C-13	3	184.464	2.04792
S36-C-13	3	184.705	1.99031
S36-C-13	3	185.044	1.96413
S36-C-13	3	185.568	2.03422
S36-C-13	3	186.098	2.1795
S36-C-13	3	186.477	2.24354
S36-C-13	3	186.738	2.05144
S36-C-13	3	187.045	2.08199
S36-C-13	3	187.381	2.07527
S36-C-13	3	187.851	1.96293
S36-C-13	3	188.376	2.00832
S36-C-13	3	189.131	2.0407
S36-C-13	3	189.561	2.04595
S36-C-13	3	189.994	2.12693
S36-C-13	3	190.718	1.93324
S36-C-13	3	191.215	2.09782
S36-C-13	3	191.562	1.96713
S36-C-13	3	191.955	2.09299
S36-C-13	3	192.502	2.18365
S36-C-13	3	193.085	2.06437
S36-C-13	3	193.678	2.01711
S36-C-13	3	193.951	2.13023
S36-C-13	3	194.189	2.04109
S36-C-13	3	194.509	2.14735
S36-C-13	3	194.678	2.08546
S36-C-13	3	194.85	2.13152
S36-C-13	3	194.977	2.09642
S36-C-13	3	195.117	2.13336
S36-C-13	3	195.681	2.05121
S36-C-13	3	196.965	1.92571
S36-C-13	3	197.545	2.16594
S36-C-13	10	0.437311	-0.0393606
S36-C-13	10	0.641217	0.017546
S36-C-13	10	0.96773	-0.019113
S36-C-13	10	1.19364	-0.0246506
S36-C-13	10	1.40115	-0.0101115
S36-C-13	10	1.71676	-0.0216923
S36-C-13	10	2.12667	-0.032315
S36-C-13	10	2.4418	0.027696
S36-C-13	10	2.66688	-0.02982
S36-C-13	10	3.02164	-0.00458364
S36-C-13	10	3.15558	0.0117714
S36-C-13	10	3.48457	0.0454709
S36-C-13	10	3.71958	-0.0168614
S36-C-13	10	4.08712	-0.00798493
S36-C-13	10	4.62925	-0.00712815
S36-C-13	10	4.89229	0.0154151
S36-C-13	10	5.09963	-0.0375706
S36-C-13	10	5.3931	0.0179734
S36-C-13	10	5.58113	-0.0219355
S36-C-13	10	5.85474	-0.00486093
S36-C-13	10	6.1195	-0.0167277
S36-C-13	10	6.3825	-0.0431619
S36-C-13	10	6.76608	-0.013169
S36-C-13	10	7.02366	0.0245713
S36-C-13	10	7.39356	-0.0226509
S36-C-13	10	7.7171	0.0165952
S36-C-13	10	8.00896	-0.00675809
S36-C-13	10	8.24955	0.0486157
S36-C-13	10	8.54524	0.0220716
S36-C-13	10	8.82602	-0.0461668
S36-C-13	10	9.43778	0.0336732
S36-C-13	10	10.1893	-0.0155662
S36-C-13	10	10.677	0.00228451
S36-C-13	10	11.1523	0.0136843
S36-C-13	10	11.3821	5.7311e-05
S36-C-13	10	11.7047	-0.0225865
S36-C-13	10	11.9703	-0.00289027
S36-C-13	10	12.2033	-0.0115979
S36-C-13	10	12.4559	-0.00359711
S36-C-13	10	12.6941	0.030041
S36-C-13	10	12.8783	-0.0266066
S36-C-13	10	13.1382	0.00635878
S36-C-13	10	13.3181	-0.00028432
S36-C-13	10	13.6244	-0.00391025
S36-C-13	10	13.8226	-0.00890578
S36-C-13	10	13.9573	-0.0299346
S36-C-13	10	14.1847	-0.0462771
S36-C-13	10	14.5922	-0.0699216
S36-C-13	10	15.0331	0.00817046
S36-C-13	10	15.5934	0.00571345
S36-C-13	10	16.1833	0.0664429
S36-C-13	10	16.5721	-0.00991878
S36-C-13	10	16.9903	-0.0426307
S36-C-13	10	17.7903	0.00729586
S36-C-13	10	18.4786	0.0503568
S36-C-13	10	18.754	-0.00344538
S36-C-13	10	19.0158	-0.0107624
S36-C-13	10	19.2789	0.015708
S36-C-13	10	19.6235	0.0760874
S36-C-13	10	20.2934	0.0144579
S36-C-13	10	20.6416	0.00229994
S36-C-13	10	20.8892	0.0302797
S36-C-13	10	21.5773	0.0120952
S36-C-13	10	23.0562	-0.00374168
S36-C-13	10	23.9372	0.0381721
S36-C-13	10	24.5953	-0.0205315
S36-C-13	10	24.9243	0.00283815
S36-C-13	10	25.4511	0.0423421
S36-C-13	10	25.8763	-0.0461241
S36-C-13	10	26.2324	-0.0116534
S36-C-13	10	26.5584	0.00928931
S36-C-13	10	26.8329	0.039172
S36-C-13	10	27.7015	0.0209111
S36-C-13	10	28.0697	0.00227257
S36-C-13	10	28.3194	0.046265
S36-C-13	10	28.7937	0.0240321
S36-C-13	10	29.2281	-0.027612
S36-C-13	10	29.5874	0.0137669
S36-C-13	10	29.8869	0.019466
S36-C-13	10	30.1066	-0.0115304
S36-C-13	10	30.4279	0.0284326
S36-C-13	10	30.714	0.0289537
S36-C-13	10	30.8556	-0.026419
S36-C-13	10	31.1102	-0.00284501
S36-C-13	10	31.7519	0.0310895
S36-C-13	10	32.0831	-0.00839328
S36-C-13	10	32.3087	-0.0263145
S36-C-13	10	32.7101	-0.0134345
S36-C-13	10	33.0554	-0.00728248
S36-C-13	10	33.2696	0.0201413
S36-C-13	10	33.6882	0.0024592
S36-C-13	10	33.9566	0.0275677
S36-C-13	10	34.2244	0.0423419
S36-C-13	10	34.555	-0.0241753
S36-C-13	10	34.8995	0.0183585
S36-C-13	10	35.1402	-0.00700466
S36-C-13	10	35.9239	0.0624719
S36-C-13	10	36.1682	-0.00111824
S36-C-13	10	36.4804	0.0199493
S36-C-13	10	36.8083	0.0241656
S36-C-13	10	37.3011	0.00904574
S36-C-13	10	37.8973	-0.00217824
S36-C-13	10	38.2635	-0.0611511
S36-C-13	10	41.4927	0.0455892
S36-C-13	10	42.8778	-0.0446354
S36-C-13	10	43.0437	-0.0132175
S36-C-13	10	43.1888	-0.0327104
S36-C-13	10	43.3757	0.0266132
S36-C-13	10	43.6613	-0.0221983
S36-C-13	10	43.8012	-0.0228239
S36-C-13	10	43.9191	-0.00370564
S36-C-13	10	44.0539	0.0585769
S36-C-13	10	44.2343	0.0149293
S36-C-13	10	44.5466	-0.0646158
S36-C-13	10	44.9514	-0.0512973
S36-C-13	10	45.3355	-0.0551244
S36-C-13	10	46.6398	-0.0297027
S36-C-13	10	47.8636	-0.0448666
S36-C-13	10	48.6573	0.0161745
S36-C-13	10	49.1619	0.00988325
S36-C-13	10	49.5692	-0.0324315
S36-C-13	10	49.7414	-0.00901349
S36-C-13	10	50.4794	0.0658538
S36-C-13	10	51.701	-0.0304109
S36-C-13	10	52.2418	-0.0494029
S36-C-13	10	52.6672	0.0346458
S36-C-13	10	53.5596	-0.0350534
S36-C-13	10	54.1841	-0.0411363
S36-C-13	10	54.6773	-0.0221463
S36-C-13	10	55.3885	0.0198391
S36-C-13	10	56.0775	0.00133984
S36-C-13	10	56.6345	0.0266442
S36-C-13	10	57.4648	0.0146996
S36-C-13	10	57.8842	-0.0206879
S36-C-13	10	58.5253	0.0578242
S36-C-13	10	59.2801	-0.0209985
S36-C-13	10	59.734	0.00200975
S36-C-13	10	59.9892	0.000832188
S36-C-13	10	60.4856	0.0293642
S36-C-13	10	60.9119	-0.0226297
S36-C-13	10	61.3862	0.0192667
S36-C-13	10	61.7934	0.0334992
S36-C-13	10	62.4027	-0.00736092
S36-C-13	10	62.7876	0.0272377
S36-C-13	10	63.0362	-0.00572964
S36-C-13	10	63.3357	0.0624166
S36-C-13	10	63.7085	0.0198108
S36-C-13	10	63.9619	0.0615841
S36-C-13	10	64.5467	0.00294458
S36-C-13	10	65.0041	0.0199673
S36-C-13	10	65.4058	-0.00512896
S36-C-13	10	66.1951	0.069345
S36-C-13	10	66.6108	-0.0387441
S36-C-13	10	67.2905	0.0455135
S36-C-13	10	67.9333	0.0362835
S36-C-13	10	68.424	0.0150408
S36-C-13	10	69.082	-0.024414
S36-C-13	10	69.4396	0.027866
S36-C-13	10	69.6186	0.0139026
S36-C-13	10	69.868	-0.0430852
S36-C-13	10	70.1442	0.0401389
S36-C-13	10	70.4115	-0.0276662
S36-C-13	10	70.6068	-0.0193941
S36-C-13	10	70.8206	-0.0189194
S36-C-13	10	71.0212	-0.0218788
S36-C-13	10	71.3053	-0.0261639
S36-C-13	10	71.5656	-0.0443816
S36-C-13	10	71.7005	0.0233127
S36-C-13	10	71.9352	0.0012081
S36-C-13	10	72.6462	-0.0204626
S36-C-13	10	74.1995	1.88681
S36-C-13	10	74.6122	1.9548
S36-C-13	10	75.083	2.01832
S36-C-13	10	75.924	1.97977
S36-C-13	10	76.2633	2.05841
S36-C-13	10	76.5349	2.0023
S36-C-13	10	76.8285	2.15266
S36-C-13	10	77.3029	1.94031
S36-C-13	10	77.5882	2.11552
S36-C-13	10	77.89	1.97509
S36-C-13	10	78.2224	2.10119
S36-C-13	10	78.4256	2.10504
S36-C-13	10	78.6604	1.97614
S36-C-13	10	78.9108	2.065
S36-C-13	10	79.1442	2.18777
S36-C-13	10	79.2768	2.07283
S36-C-13	10	79.518	1.93751
S36-C-13	10	79.9853	2.0693
S36-C-13	10	80.4152	2.00705
S36-C-13	10	80.9704	2.05527
S36-C-13	10	81.5315	1.98846
S36-C-13	10	82.0898	2.14336
S36-C-13	10	82.5826	2.11279
S36-C-13	10	83.1187	2.12331
S36-C-13	10	83.5369	2.11214
S36-C-13	10	83.9926	2.09299
S36-C-13	10	84.5239	2.15857
S36-C-13	10	84.7362	2.05961
S36-C-13	10	85.1103	2.04235
S36-C-13	10	85.9338	2.19242
S36-C-13	10	86.2082	2.0997
S36-C-13	10	86.3826	2.09498
S36-C-13	10	86.8153	2.02461
S36-C-13	10	87.4672	2.10358
S36-C-13	10	88.0247	2.09246
S36-C-13	10	88.4496	2.01355
S36-C-13	10	89.1191	2.01383
S36-C-13	10	89.5955	2.06391
S36-C-13	10	90.0329	1.9486
S36-C-13	10	90.4416	2.06245
S36-C-13	10	90.864	2.134
S36-C-13	10	91.8544	2.24523
S36-C-13	10	93.3745	2.03869
S36-C-13	10	93.5989	1.98481
S36-C-13	10	93.9913	1.99843
S36-C-13	10	94.6586	1.99874
S36-C-13	10	95.1856	1.92174
S36-C-13	10	95.4492	2.02948
S36-C-13	10	95.7898	2.11019
S36-C-13	10	96.2022	2.10775
S36-C-13	10	96.5651	2.01236
S36-C-13	10	96.9518	2.05489
S36-C-13	10	97.1895	2.01873
S36-C-13	10	97.3726	2.16367
S36-C-13	10	97.7091	2.06451
S36-C-13	10	97.9826	2.02599
S36-C-13	10	98.3381	2.18357
S36-C-13	10	98.5795	2.10069
S36-C-13	10	98.9371	2.07949
S36-C-13	10	99.3062	1.97007
S36-C-13	10	99.6308	2.08413
S36-C-13	10	99.99	2.09801
S36-C-13	10	100.458	2.14088
S36-C-13	10	100.686	2.13353
S36-C-13	10	101.15	1.99634
S36-C-13	10	101.88	2.0238
S36-C-13	10	102.56	2.09004
S36-C-13	10	102.781	2.06803
S36-C-13	10	103.143	2.08053
S36-C-13	10	103.655	1.99024
S36-C-13	10	104.386	2.05306
S36-C-13	10	105.322	2.04905
S36-C-13	10	106.178	2.1522
S36-C-13	10	106.734	2.08692
S36-C-13	10	107.125	2.07098
S36-C-13	10	107.465	2.13454
S36-C-13	10	107.867	2.09541
S36-C-13	10	108.752	2.08316
S36-C-13	10	109.286	1.93933
S36-C-13	10	109.825	2.25743
S36-C-13	10	110.169	2.09634
S36-C-13	10	110.658	2.02659
S36-C-13	10	111.011	2.17259
S36-C-13	10	112.224	1.97487
S36-C-13	10	112.742	2.04742
S36-C-13	10	113.28	2.11106
S36-C-13	10	113.541	2.09577
S36-C-13	10	113.751	2.20885
S36-C-13	10	114.008	2.00694
S36-C-13	10	114.242	2.12518
S36-C-13	10	114.608	1.99607
S36-C-13	10	115.414	2.10633
S36-C-13	10	116.017	2.01967
S36-C-13	10	116.429	2.07757
S36-C-13	10	116.705	2.21464
S36-C-13	10	117.055	2.04711
S36-C-13	10	117.349	1.99026
S36-C-13	10	117.682	2.14446
S36-C-13	10	118.142	2.14199
S36-C-13	10	118.593	1.93393
S36-C-13	10	118.863	1.99941
S36-C-13	10	119.235	2.19304
S36-C-13	10	119.711	2.03222
S36-C-13	10	120.349	2.10287
S36-C-13	10	120.711	2.00101
S36-C-13	10	121.196	2.01023
S36-C-13	10	121.501	1.99901
S36-C-13	10	121.921	1.99748
S36-C-13	10	122.201	2.10819
S36-C-13	10	122.408	2.14048
S36-C-13	10	122.897	2.0792
S36-C-13	10	123.236	1.98614
S36-C-13	10	123.399	1.97665
S36-C-13	10	123.555	2.08375
S36-C-13	10	123.787	2.13022
S36-C-13	10	124.026	2.11163
S36-C-13	10	124.284	1.95542
S36-C-13	10	124.481	1.98939
S36-C-13	10	124.677	2.07234
S36-C-13	10	125.031	2.19551
S36-C-13	10	125.587	1.88598
S36-C-13	10	126.022	1.96548
S36-C-13	10	126.268	2.12952
S36-C-13	10	126.638	2.09293
S36-C-13	10	126.892	2.05109
S36-C-13	10	127.257	1.97657
S36-C-13	10	127.541	2.11609
S36-C-13	10	127.902	2.08381
S36-C-13	10	128.213	2.07775
S36-C-13	10	128.492	1.98258
S36-C-13	10	128.864	2.12937
S36-C-13	10	129.292	2.16756
S36-C-13	10	129.576	2.17067
S36-C-13	10	129.794	2.05192
S36-C-13	10	130.232	2.01685
S36-C-13	10	130.499	1.98616
S36-C-13	10	130.904	2.01831
S36-C-13	10	131.117	2.21444
S36-C-13	10	131.24	2.07851
S36-C-13	10	131.461	2.06613
S36-C-13	10	131.793	2.01565
S36-C-13	10	132.054	2.05678
S36-C-13	10	132.203	2.00312
S36-C-13	10	132.43	2.13229
S36-C-13	10	132.701	2.06067
S36-C-13	10	133.128	2.11793
S36-C-13	10	133.617	1.93389
S36-C-15	3	0.309309	0.0512164
S36-C-15	3	0.956244	-0.0129337
S36-C-15	3	1.48585	-0.0497728
S36-C-15	3	1.81361	-0.0143501
S36-C-15	3	2.14083	0.040258
S36-C-15	3	2.52602	-0.0260836
S36-C-15	3	2.89446	0.0440509
S36-C-15	3	3.20306	-0.025766
S36-C-15	3	3.37886	-0.00933823
S36-C-15	3	3.62783	0.037988
S36-C-15	3	3.88102	-0.030301
S36-C-15	3	4.17786	-0.046391
S36-C-15	3	4.52307	-0.0174423
S36-C-15	3	4.80083	0.025585
S36-C-15	3	5.14797	-0.00761043
S36-C-15	3	5.41998	0.0136635
S36-C-15	3	5.70006	0.0232629
S36-C-15	3	5.99653	-0.0377614
S36-C-15	3	6.53669	-0.0120003
S36-C-15	3	7.00064	-0.0413665
S36-C-15	3	7.52278	-0.0355457
S36-C-15	3	7.78432	-0.0591927
S36-C-15	3	7.95934	-0.0126286
S36-C-15	3	8.32491	-0.0325474
S36-C-15	3	8.67178	-0.0120451
S36-C-15	3	8.87182	-0.0603966
S36-C-15	3	9.06842	-0.0237582
S36-C-15	3	9.28933	0.0260212
S36-C-15	3	9.9587	-0.0366331
S36-C-15	3	10.4036	-0.0649309
S36-C-15	3	10.6436	-0.00306917
S36-C-15	3	10.8445	-0.00243777
S36-C-15	3	10.991	-0.0266346
S36-C-15	3	11.3255	0.0193955
S36-C-15	3	11.8692	-0.000232766
S36-C-15	3	12.5066	-0.0288307
S36-C-15	3	13.0526	-0.0397333
S36-C-15	3	13.3233	0.0445248
S36-C-15	3	13.6587	0.0065905
S36-C-15	3	13.9526	-0.0316702
S36-C-15	3	14.2209	0.079913
S36-C-15	3	14.5221	-0.00846699
S36-C-15	3	14.7997	-0.0101879
S36-C-15	3	14.9555	0.0465953
S36-C-15	3	15.2747	0.0307206
S36-C-15	3	15.4947	-0.0137381
S36-C-15	3	15.98	-0.01798
S36-C-15	3	16.3033	0.000759479
S36-C-15	3	16.5393	0.0539754
S36-C-15	3	16.9398	-0.0043139
S36-C-15	3	17.7175	-0.04384
S36-C-15	3	18.2361	-0.0093343
S36-C-15	3	18.7437	0.0425611
S36-C-15	3	19.5601	-0.0242637
S36-C-15	3	19.9551	0.082918
S36-C-15	3	20.392	0.00132344
S36-C-15	3	20.8455	-0.0152224
S36-C-15	3	21.3004	-0.0288668
S36-C-15	3	21.8642	0.0122809
S36-C-15	3	22.6376	0.0410022
S36-C-15	3	23.0619	0.0450437
S36-C-15	3	23.332	0.000115074
S36-C-15	3	23.6418	-0.0350758
S36-C-15	3	23.931	-0.00718019
S36-C-15	3	24.163	0.0705073
S36-C-15	3	24.4518	-0.00304786
S36-C-15	3	24.7603	0.00614677
S36-C-15	3	24.9946	-0.0450208
S36-C-15	3	25.4681	0.0414586
S36-C-15	3	26.1312	0.0254498
S36-C-15	3	26.8138	-0.0102732
S36-C-15	3	27.1052	-0.019319
S36-C-15	3	27.3674	0.119951
S36-C-15	3	27.7199	-0.00220348
S36-C-15	3	28.2186	0.00308797
S36-C-15	3	28.6773	0.0045729
S36-C-15	3	29.1501	-0.0130008
S36-C-15	3	29.4965	-0.0121849
S36-C-15	3	29.7468	0.000400607
S36-C-15	3	30.2508	0.0106039
S36-C-15	3	30.5934	-0.0812286
S36-C-15	3	30.8263	-0.0119672
S36-C-15	3	31.1072	-0.0381615
S36-C-15	3	31.3663	-0.00183746
S36-C-15	3	31.7466	-0.0135743
S36-C-15	3	31.9636	-0.0287173
S36-C-15	3	32.1193	-0.0216007
S36-C-15	3	32.3655	-0.0226715
S36-C-15	3	32.8674	-0.0245779
S36-C-15	3	33.2252	0.0431531
S36-C-15	3	33.8159	-0.066401
S36-C-15	3	34.3571	0.00500122
S36-C-15	3	34.6974	0.0509912
S36-C-15	3	35.014	0.0743697
S36-C-15	3	35.5336	-0.0417217
S36-C-15	3	35.9554	-0.0215894
S36-C-15	3	36.1759	0.00615115
S36-C-15	3	36.3831	-0.0202463
S36-C-15	3	36.7773	-0.00650697
S36-C-15	3	37.7589	-0.0733829
S36-C-15	3	38.3772	-0.00310933
S36-C-15	3	38.6201	-0.0232335
S36-C-15	3	38.7947	0.0434335
S36-C-15	3	39.0158	-0.0200321
S36-C-15	3	39.2629	0.0503177
S36-C-15	3	39.4416	-0.00753341
S36-C-15	3	39.7448	-0.00242231
S36-C-15	3	40.0632	0.0262252
S36-C-15	3	40.2807	-0.0311746
S36-C-15	3	40.526	0.00503145
S36-C-15	3	41.1143	-0.0212898
S36-C-15	3	41.4316	-0.00202237
S36-C-15	3	42.021	-0.0120613
S36-C-15	3	42.6704	0.0203572
S36-C-15	3	43.3809	-0.0294995
S36-C-15	3	44.2529	0.0322975
S36-C-15	3	45.0062	0.011979
S36-C-15	3	45.3375	0.0503836
S36-C-15	3	45.6732	-0.0455719
S36-C-15	3	46.1214	0.0207786
S36-C-15	3	46.5919	0.00142561
S36-C-15	3	47.8907	-0.012032
S36-C-15	3	48.5077	0.0434305
S36-C-15	3	49.8564	0.0210291
S36-C-15	3	50.728	-0.0322071
S36-C-15	3	52.4874	-0.00598847
S36-C-15	3	52.796	-0.0182253
S36-C-15	3	52.9915	0.0357756
S36-C-15	3	53.282	0.00211664
S36-C-15	3	53.8494	0.054203
S36-C-15	3	54.1162	0.018653
S36-C-15	3	54.3767	-0.0417064
S36-C-15	3	54.6786	-0.0110986
S36-C-15	3	55.3305	0.069343
S36-C-15	3	55.8107	0.0124391
S36-C-15	3	56.2115	0.00149748
S36-C-15	3	56.7807	-0.0289075
S36-C-15	3	57.0433	0.00601565
S36-C-15	3	57.4383	-0.0192626
S36-C-15	3	58.0033	0.0338997
S36-C-15	3	58.7041	-0.00749911
S36-C-15	3	59.2747	-0.0244843
S36-C-15	3	59.4694	0.0316097
S36-C-15	3	59.7195	0.00267861
S36-C-15	3	60.1677	0.0111817
S36-C-15	3	60.6763	-0.00730424
S36-C-15	3	61.4357	0.072933
S36-C-15	3	61.909	-0.0286471
S36-C-15	3	62.1141	0.026429
S36-C-15	3	62.4696	-0.0426265
S36-C-15	3	62.9059	0.00840705
S36-C-15	3	63.2294	0.0286249
S36-C-15	3	63.4112	0.07011
S36-C-15	3	63.7295	-0.05353
S36-C-15	3	64.236	-0.021686
S36-C-15	3	64.4984	-0.0698057
S36-C-15	3	64.8075	0.00165719
S36-C-15	3	65.0232	0.0391283
S36-C-15	3	65.2652	-0.0363163
S36-C-15	3	65.582	0.0211453
S36-C-15	3	65.9316	-4.83758e-05
S36-C-15	3	66.2531	-0.0106021
S36-C-15	3	66.5713	0.0608517
S36-C-15	3	66.964	-0.0230694
S36-C-15	3	67.4873	-0.074143
S36-C-15	3	67.9917	-0.0370299
S36-C-15	3	68.3801	-0.0792198
S36-C-15	3	68.6813	-0.0340279
S36-C-15	3	68.9403	-0.00270435
S36-C-15	3	69.1596	0.0337419
S36-C-15	3	69.5233	-0.0696035
S36-C-15	3	70.1367	-0.00386715
S36-C-15	3	70.5329	-0.00942166
S36-C-15	3	70.9832	0.0181839
S36-C-15	3	71.5509	0.035641
S36-C-15	3	72.0292	0.0142044
S36-C-15	3	72.301	0.0095572
S36-C-15	3	72.6215	0.00621771
S36-C-15	3	73.0461	-0.0385746
S36-C-15	3	73.2971	-0.0354267
S36-C-15	3	73.4475	-0.0183186
S36-C-15	3	73.7059	0.00562603
S36-C-15	3	74.0685	0.0104686
S36-C-15	3	74.5681	-0.0258001
S36-C-15	3	74.9997	-0.0339676
S36-C-15	3	75.3123	-0.0315227
S36-C-15	3	76.0466	-0.0167986
S36-C-15	3	76.6993	0.00446234
S36-C-15	3	77.0783	0.0209567
S36-C-15	3	77.5904	-0.032133
S36-C-15	3	78.3633	0.0393728
S36-C-15	3	79.2893	-0.00237749
S36-C-15	3	80.0178	0.0138525
S36-C-15	3	80.4521	-0.0285389
S36-C-15	3	80.8564	0.0826447
S36-C-15	3	81.2494	-0.00304275
S36-C-15	3	81.7756	-0.0162026
S36-C-15	3	82.1254	-0.0388837
S36-C-15	3	82.5114	-0.0275607
S36-C-15	3	82.9331	0.00514277
S36-C-15	3	84.6026	0.00240288
S36-C-15	3	86.4553	-0.0177185
S36-C-15	3	87.279	-0.0114755
S36-C-15	3	87.5998	-0.0353203
S36-C-15	3	87.8982	-0.0362053
S36-C-15	3	88.4145	0.0246025
S36-C-15	3	88.822	-0.0285985
S36-C-15	3	90.6874	-0.000190932
S36-C-15	3	94.3615	-0.0089517
S36-C-15	3	94.7637	-0.0341573
S36-C-15	3	95.8257	0.0232434
S36-C-15	3	96.2303	0.0418413
S36-C-15	3	96.6555	0.0228472
S36-C-15	3	97.9527	0.0182921
S36-C-15	3	98.2826	0.034389
S36-C-15	3	99.0177	-0.0590953
S36-C-15	3	100.933	0.040395
S36-C-15	3	101.311	0.0523666
S36-C-15	3	101.588	-0.0270487
S36-C-15	3	102.118	0.0041704
S36-C-15	3	102.998	-0.0383546
S36-C-15	3	103.495	-0.0100989
S36-C-15	3	103.807	0.043471
S36-C-15	3	104.127	0.00188852
S36-C-15	3	105.22	-0.0120229
S36-C-15	3	105.799	0.0350035
S36-C-15	3	106.299	0.0207909
S36-C-15	3	106.559	-0.0683177
S36-C-15	3	106.942	0.0208847
S36-C-15	3	107.553	-0.0529867
S36-C-15	3	108.702	0.00619626
S36-C-15	3	109.013	-0.0325545
S36-C-15	3	109.337	0.0124
S36-C-15	3	110.142	0.000850148
S36-C-15	3	111.081	-0.0469895
S36-C-15	3	111.424	-0.0490712
S36-C-15	3	112.042	-0.0817189
S36-C-15	3	112.406	0.014264
S36-C-15	3	112.855	-0.0168934
S36-C-15	3	113.199	0.00443606
S36-C-15	3	113.383	0.0283667
S36-C-15	3	114.137	-0.0318343
S36-C-15	3	114.671	0.0382421
S36-C-15	3	115.348	0.0381583
S36-C-15	3	115.784	0.0315209
S36-C-15	3	116.29	1.52762
S36-C-15	3	116.833	1.72177
S36-C-15	3	117.254	1.74739
S36-C-15	3	117.604	1.83364
S36-C-15	3	118.053	1.8165
S36-C-15	3	118.544	1.82123
S36-C-15	3	119.038	1.75947
S36-C-15	3	119.348	1.72734
S36-C-15	3	119.723	1.9418
S36-C-15	3	120.627	1.91716
S36-C-15	3	121.785	1.71425
S36-C-15	3	122.388	1.7747
S36-C-15	3	122.94	1.82758
S36-C-15	3	123.439	1.7285
S36-C-15	3	123.737	1.90297
S36-C-15	3	124.184	1.78426
S36-C-15	3	124.425	1.64844
S36-C-15	3	124.626	1.63061
S36-C-15	3	125.01	1.81121
S36-C-15	3	125.466	1.71478
S36-C-15	3	125.686	1.79906
S36-C-15	3	125.921	1.74579
S36-C-15	3	126.099	1.79419
S36-C-15	3	126.283	1.80748
S36-C-15	3	126.449	1.94968
S36-C-15	3	126.588	1.81332
S36-C-15	3	126.812	1.7375
S36-C-15	3	127.083	1.96347
S36-C-15	3	127.355	1.82848
S36-C-15	3	127.637	1.82842
S36-C-15	3	128.117	1.59185
S36-C-15	3	128.427	1.72353
S36-C-15	3	128.6	1.84711
S36-C-15	3	128.841	1.62449
S36-C-15	3	129.848	1.74028
S36-C-15	3	130.437	1.69783
S36-C-15	3	130.794	1.69841
S36-C-15	3	131.656	1.85704
S36-C-15	3	131.937	1.77743
S36-C-15	3	132.249	1.79086
S36-C-15	3	132.729	1.60221
S36-C-15	3	132.904	1.61967
S36-C-15	3	133.128	1.91811
S36-C-15	3	133.663	1.84458
S36-C-15	3	133.957	1.84367
S36-C-15	3	134.353	1.81098
S36-C-15	3	134.852	1.71956
S36-C-15	3	135.166	1.70657
S36-C-15	3	136.418	1.83563
S36-C-15	3	137.33	1.78167
S36-C-15	3	137.811	1.73667
S36-C-15	3	138.464	1.80755
S36-C-15	3	139.512	1.84977
S36-C-15	3	140.304	1.7515
S36-C-15	3	140.711	1.50628
S36-C-15	3	140.952	1.67311
S36-C-15	3	141.214	1.75314
S36-C-15	3	141.516	1.75333
S36-C-15	3	141.772	1.6357
S36-C-15	3	142.085	1.67203
S36-C-15	3	142.468	1.69209
S36-C-15	3	142.848	1.77588
S36-C-15	3	143.142	1.63711
S36-C-15	3	143.363	1.7477
S36-C-15	3	143.754	1.83631
S36-C-15	3	144.144	1.81669
S36-C-15	3	144.571	1.73708
S36-C-15	3	145.205	1.81484
S36-C-15	3	145.623	1.7945
S36-C-15	3	146.287	1.79443
S36-C-15	3	146.981	1.69236
S36-C-15	3	147.545	1.70294
S36-C-15	3	148.232	1.80022
S36-C-15	3	148.731	1.77198
S36-C-15	3	149.02	1.81564
S36-C-15	3	149.395	1.7564
S36-C-15	3	149.77	1.66601
S36-C-15	3	150.202	1.80907
S36-C-15	3	150.617	1.69908
S36-C-15	3	151.015	1.65905
S36-C-15	3	151.351	1.73731
S36-C-15	3	151.65	1.75188
S36-C-15	3	151.998	1.74716
S36-C-15	3	152.739	1.80708
S36-C-15	3	153.272	1.61532
S36-C-15	3	153.73	1.68862
S36-C-15	3	154.131	1.6024
S36-C-15	3	154.761	1.67532
S36-C-15	3	156.206	1.9064
S36-C-15	3	157.237	1.73753
S36-C-15	3	157.923	1.62756
S36-C-15	3	158.273	1.69499
S36-C-15	3	158.572	1.78784
S36-C-15	3	158.849	1.73272
S36-C-15	3	159.409	1.65785
S36-C-15	3	159.78	1.66748
S36-C-15	3	160.046	1.81737
S36-C-15	3	160.327	1.82309
S36-C-15	3	161.24	1.72285
S36-C-15	3	162.269	1.65994
S36-C-15	3	163.319	1.68956
S36-C-15	3	163.977	1.7103
S36-C-15	3	164.376	1.63741
S36-C-15	3	164.828	1.70589
S36-C-15	3	166.326	1.85097
S36-C-15	3	168.331	1.75049
S36-C-15	3	168.86	1.79044
S36-C-15	3	169.235	1.77579
S36-C-15	3	169.832	1.70648
S36-C-15	3	170.354	1.72558
S36-C-15	3	170.677	1.80108
S36-C-15	3	171.243	1.44369
S36-C-15	3	171.65	1.74186
S36-C-15	3	172.035	1.58916
S36-C-15	3	172.477	1.7178
S36-C-15	3	172.987	1.68233
S36-C-15	3	173.833	1.71073
S36-C-15	3	174.203	1.74549
S36-C-15	3	174.742	1.6787
S36-C-15	3	175.246	1.72849
S36-C-15	3	175.976	1.86151
S36-C-15	3	176.47	1.71395
S36-C-15	3	176.972	1.77147
S36-C-15	3	177.368	1.59098
S36-C-15	3	178.388	1.85883
S36-C-15	3	178.786	1.86587
S36-C-15	3	179.333	1.66168
S36-C-15	3	179.837	1.70516
S36-C-15	3	180.127	1.91503
S36-C-15	3	180.816	1.8162
S36-C-15	3	181.553	1.90508
S36-C-15	3	182.191	1.7116
S36-C-15	3	182.616	1.82063
S36-C-15	3	183.047	1.82272
S36-C-15	3	183.455	1.70483
S36-C-15	3	183.695	1.65377
S36-C-15	3	183.899	1.64504
S36-C-15	3	184.097	1.87509
S36-C-15	3	184.464	1.6903
S36-C-15	3	184.705	1.86285
S36-C-15	3	185.044	1.70029
S36-C-15	3	185.568	1.82306
S36-C-15	3	186.098	1.80872
S36-C-15	3	186.477	1.79212
S36-C-15	3	186.738	1.74848
S36-C-15	3	187.045	1.80605
S36-C-15	3	187.381	1.80855
S36-C-15	3	187.851	1.65439
S36-C-15	3	188.376	1.68652
S36-C-15	3	189.131	1.77836
S36-C-15	3	189.561	1.68733
S36-C-15	3	189.994	1.98529
S36-C-15	3	190.718	1.74903
S36-C-15	3	191.215	1.6996
S36-C-15	3	191.562	1.69623
S36-C-15	3	191.955	1.77769
S36-C-15	3	192.502	1.70522
S36-C-15	3	193.085	1.88405
S36-C-15	3	193.678	1.80311
S36-C-15	3	193.951	1.76758
S36-C-15	3	194.189	1.64788
S36-C-15	3	194.509	1.86213
S36-C-15	3	194.678	1.82018
S36-C-15	3	194.85	1.60309
S36-C-15	3	194.977	1.76643
S36-C-15	3	195.117	1.679
S36-C-15	3	195.681	1.71791
S36-C-15	3	196.965	1.63541
S36-C-15	3	197.545	1.61925
S36-C-15	10	0.437311	0.027546
S36-C-15	10	0.641217	-0.0105715
S36-C-15	10	0.96773	-0.0180447
S36-C-15	10	1.19364	-0.016198
S36-C-15	10	1.40115	0.0362815
S36-C-15	10	1.71676	-0.0925227
S36-C-15	10	2.12667	-0.0135375
S36-C-15	10	2.4418	0.0353114
S36-C-15	10	2.66688	-0.0225006
S36-C-15	10	3.02164	-0.0616367
S36-C-15	10	3.15558	-0.018915
S36-C-15	10	3.48457	-0.0112256
S36-C-15	10	3.71958	0.0157004
S36-C-15	10	4.08712	0.0656087
S36-C-15	10	4.62925	0.100959
S36-C-15	10	4.89229	0.0420842
S36-C-15	10	5.09963	-0.0434256
S36-C-15	10	5.3931	0.00533664
S36-C-15	10	5.58113	-0.0378298
S36-C-15	10	5.85474	0.0653259
S36-C-15	10	6.1195	-0.00470283
S36-C-15	10	6.3825	0.0176325
S36-C-15	10	6.76608	-0.0141042
S36-C-15	10	7.02366	-0.031377
S36-C-15	10	7.39356	-0.0122947
S36-C-15	10	7.7171	0.00845078
S36-C-15	10	8.00896	0.0123801
S36-C-15	10	8.24955	0.011874
S36-C-15	10	8.54524	-0.0490828
S36-C-15	10	8.82602	-0.0189825
S36-C-15	10	9.43778	-0.0100966
S36-C-15	10	10.1893	-0.0547267
S36-C-15	10	10.677	-0.060663
S36-C-15	10	11.1523	-0.0149617
S36-C-15	10	11.3821	-0.0345156
S36-C-15	10	11.7047	-0.0288634
S36-C-15	10	11.9703	0.0208611
S36-C-15	10	12.2033	-0.0165337
S36-C-15	10	12.4559	0.0328466
S36-C-15	10	12.6941	0.0308505
S36-C-15	10	12.8783	-0.0373585
S36-C-15	10	13.1382	-0.015267
S36-C-15	10	13.3181	-0.0287055
S36-C-15	10	13.6244	0.045196
S36-C-15	10	13.8226	-0.0645151
S36-C-15	10	13.9573	0.01308
S36-C-15	10	14.1847	-0.0194168
S36-C-15	10	14.5922	-0.0172978
S36-C-15	10	15.0331	0.0389396
S36-C-15	10	15.5934	-0.00441801
S36-C-15	10	16.1833	0.0176273
S36-C-15	10	16.5721	0.00338771
S36-C-15	10	16.9903	-0.0322168
S36-C-15	10	17.7903	0.0182327
S36-C-15	10	18.4786	-0.0529812
S36-C-15	10	18.754	0.017446
S36-C-15	10	19.0158	-0.0443138
S36-C-15	10	19.2789	0.0491302
S36-C-15	10	19.6235	-0.0334226
S36-C-15	10	20.2934	0.0290188
S36-C-15	10	20.6416	0.0120558
S36-C-15	10	20.8892	0.00367918
S36-C-15	10	21.5773	0.0402721
S36-C-15	10	23.0562	-0.0221083
S36-C-15	10	23.9372	-0.00770548
S36-C-15	10	24.5953	-0.0233731
S36-C-15	10	24.9243	0.0658226
S36-C-15	10	25.4511	0.0740494
S36-C-15	10	25.8763	-0.0568539
S36-C-15	10	26.2324	0.015021
S36-C-15	10	26.5584	0.0149121
S36-C-15	10	26.8329	0.0204078
S36-C-15	10	27.7015	0.0214364
S36-C-15	10	28.0697	-0.00241485
S36-C-15	10	28.3194	0.00273637
S36-C-15	10	28.7937	-0.0169103
S36-C-15	10	29.2281	-0.0174554
S36-C-15	10	29.5874	-0.0329875
S36-C-15	10	29.8869	0.057861
S36-C-15	10	30.1066	-0.0191941
S36-C-15	10	30.4279	0.0159756
S36-C-15	10	30.714	0.0608955
S36-C-15	10	30.8556	-0.0196463
S36-C-15	10	31.1102	-0.0345035
S36-C-15	10	31.7519	0.0499022
S36-C-15	10	32.0831	0.0296505
S36-C-15	10	32.3087	-0.0183235
S36-C-15	10	32.7101	-0.0441458
S36-C-15	10	33.0554	0.0368827
S36-C-15	10	33.2696	0.0285612
S36-C-15	10	33.6882	-0.0218278
S36-C-15	10	33.9566	0.0829229
S36-C-15	10	34.2244	-0.0437724
S36-C-15	10	34.555	0.0024634
S36-C-15	10	34.8995	0.0110643
S36-C-15	10	35.1402	0.0111712
S36-C-15	10	35.9239	0.0760791
S36-C-15	10	36.1682	-0.0172749
S36-C-15	10	36.4804	0.0211004
S36-C-15	10	36.8083	0.0343083
S36-C-15	10	37.3011	-0.0129937
S36-C-15	10	37.8973	0.0242151
S36-C-15	10	38.2635	0.00409981
S36-C-15	10	41.4927	-0.0230724
S36-C-15	10	42.8778	0.0120462
S36-C-15	10	43.0437	0.129198
S36-C-15	10	43.1888	-0.0336553
S36-C-15	10	43.3757	-0.0464337
S36-C-15	10	43.6613	-0.0449374
S36-C-15	10	43.8012	-0.0300259
S36-C-15	10	43.9191	-0.066944
S36-C-15	10	44.0539	-0.0144735
S36-C-15	10	44.2343	-0.0509295
S36-C-15	10	44.5466	-0.0496416
S36-C-15	10	44.9514	-0.00970275
S36-C-15	10	45.3355	0.00328825
S36-C-15	10	46.6398	-0.0223787
S36-C-15	10	47.8636	-0.00457624
S36-C-15	10	48.6573	-0.0332014
S36-C-15	10	49.1619	-0.0401674
S36-C-15	10	49.5692	0.0188089
S36-C-15	10	49.7414	0.00526664
S36-C-15	10	50.4794	0.0761904
S36-C-15	10	51.701	0.0223281
S36-C-15	10	52.2418	-0.0286256
S36-C-15	10	52.6672	0.00862684
S36-C-15	10	53.5596	-0.0533732
S36-C-15	10	54.1841	-3.0375e-05
S36-C-15	10	54.6773	-0.0306566
S36-C-15	10	55.3885	0.0251623
S36-C-15	10	56.0775	0.0234403
S36-C-15	10	56.6345	0.0495383
S36-C-15	10	57.4648	0.0517903
S36-C-15	10	57.8842	-0.0335932
S36-C-15	10	58.5253	0.0203116
S36-C-15	10	59.2801	0.00255893
S36-C-15	10	59.734	-0.00849992
S36-C-15	10	59.9892	-0.0223738
S36-C-15	10	60.4856	-0.00384372
S36-C-15	10	60.9119	0.0391695
S36-C-15	10	61.3862	0.0244019
S36-C-15	10	61.7934	-0.0118984
S36-C-15	10	62.4027	0.0241833
S36-C-15	10	62.7876	-0.0443416
S36-C-15	10	63.0362	0.0318925
S36-C-15	10	63.3357	-0.0204839
S36-C-15	10	63.7085	0.00611641
S36-C-15	10	63.9619	-0.0230529
S36-C-15	10	64.5467	0.00545326
S36-C-15	10	65.0041	-0.0273749
S36-C-15	10	65.4058	0.0246242
S36-C-15	10	66.1951	0.054371
S36-C-15	10	66.6108	0.0051529
S36-C-15	10	67.2905	0.0557392
S36-C-15	10	67.9333	-0.0291237
S36-C-15	10	68.424	-0.0532036
S36-C-15	10	69.082	-0.0272363
S36-C-15	10	69.4396	0.0464152
S36-C-15	10	69.6186	-0.00905598
S36-C-15	10	69.868	-0.00469999
S36-C-15	10	70.1442	0.00969359
S36-C-15	10	70.4115	-0.0120548
S36-C-15	10	70.6068	-0.0342407
S36-C-15	10	70.8206	-0.0217647
S36-C-15	10	71.0212	-0.0660124
S36-C-15	10	71.3053	0.0504862
S36-C-15	10	71.5656	-0.0306427
S36-C-15	10	71.7005	-0.00869937
S36-C-15	10	71.9352	-0.013654
S36-C-15	10	72.6462	-0.0118527
S36-C-15	10	74.1995	1.6011
S36-C-15	10	74.6122	1.72445
S36-C-15	10	75.083	1.72202
S36-C-15	10	75.924	1.77707
S36-C-15	10	76.2633	1.79989
S36-C-15	10	76.5349	1.83262
S36-C-15	10	76.8285	1.81437
S36-C-15	10	77.3029	1.60935
S36-C-15	10	77.5882	1.80917
S36-C-15	10	77.89	1.7211
S36-C-15	10	78.2224	1.78823
S36-C-15	10	78.4256	1.82017
S36-C-15	10	78.6604	1.84166
S36-C-15	10	78.9108	1.93017
S36-C-15	10	79.1442	2.03039
S36-C-15	10	79.2768	1.92784
S36-C-15	10	79.518	1.66362
S36-C-15	10	79.9853	1.80034
S36-C-15	10	80.4152	1.81256
S36-C-15	10	80.9704	1.67033
S36-C-15	10	81.5315	1.8254
S36-C-15	10	82.0898	1.80311
S36-C-15	10	82.5826	1.92231
S36-C-15	10	83.1187	1.9244
S36-C-15	10	83.5369	1.85485
S36-C-15	10	83.9926	1.79893
S36-C-15	10	84.5239	1.84111
S36-C-15	10	84.7362	2.00461
S36-C-15	10	85.1103	1.72993
S36-C-15	10	85.9338	1.75578
S36-C-15	10	86.2082	1.78628
S36-C-15	10	86.3826	1.74612
S36-C-15	10	86.8153	1.81486
S36-C-15	10	87.4672	1.91816
S36-C-15	10	88.0247	1.75784
S36-C-15	10	88.4496	1.65081
S36-C-15	10	89.1191	1.71731
S36-C-15	10	89.5955	1.82578
S36-C-15	10	90.0329	1.84316
S36-C-15	10	90.4416	1.77911
S36-C-15	10	90.864	1.82422
S36-C-15	10	91.8544	1.6927
S36-C-15	10	93.3745	1.78751
S36-C-15	10	93.5989	1.80453
S36-C-15	10	93.9913	1.81121
S36-C-15	10	94.6586	1.78597
S36-C-15	10	95.1856	1.62653
S36-C-15	10	95.4492	1.70893
S36-C-15	10	95.7898	1.85833
S36-C-15	10	96.2022	1.76712
S36-C-15	10	96.5651	1.73624
S36-C-15	10	96.9518	1.80603
S36-C-15	10	97.1895	1.72873
S36-C-15	10	97.3726	1.99124
S36-C-15	10	97.7091	1.85124
S36-C-15	10	97.9826	1.79849
S36-C-15	10	98.3381	1.73562
S36-C-15	10	98.5795	1.84082
S36-C-15	10	98.9371	1.74588
S36-C-15	10	99.3062	1.81563
S36-C-15	10	99.6308	1.7879
S36-C-15	10	99.99	1.78724
S36-C-15	10	100.458	1.59758
S36-C-15	10	100.686	1.59832
S36-C-15	10	101.15	1.78079
S36-C-15	10	101.88	1.67501
S36-C-15	10	102.56	1.84317
S36-C-15	10	102.781	1.73086
S36-C-15	10	103.143	1.89129
S36-C-15	10	103.655	1.71555
S36-C-15	10	104.386	1.75891
S36-C-15	10	105.322	1.74576
S36-C-15	10	106.178	1.85901
S36-C-15	10	106.734	1.78605
S36-C-15	10	107.125	1.78351
S36-C-15	10	107.465	1.69689
S36-C-15	10	107.867	1.79355
S36-C-15	10	108.752	1.72251
S36-C-15	10	109.286	1.76236
S36-C-15	10	109.825	1.66684
S36-C-15	10	110.169	1.65165
S36-C-15	10	110.658	1.65056
S36-C-15	10	111.011	1.77219
S36-C-15	10	112.224	1.88419
S36-C-15	10	112.742	1.76509
S36-C-15	10	113.28	1.85679
S36-C-15	10	113.541	1.73497
S36-C-15	10	113.751	1.70703
S36-C-15	10	114.008	1.63926
S36-C-15	10	114.242	1.741
S36-C-15	10	114.608	1.81232
S36-C-15	10	115.414	1.85502
S36-C-15	10	116.017	1.83379
S36-C-15	10	116.429	1.77948
S36-C-15	10	116.705	1.92905
S36-C-15	10	117.055	1.73941
S36-C-15	10	117.349	1.71681
S36-C-15	10	117.682	1.73739
S36-C-15	10	118.142	1.75126
S36-C-15	10	118.593	1.7296
S36-C-15	10	118.863	1.76869
S36-C-15	10	119.235	1.7471
S36-C-15	10	119.711	1.70735
S36-C-15	10	120.349	1.75891
S36-C-15	10	120.711	1.87525
S36-C-15	10	121.196	1.77795
S36-C-15	10	121.501	1.72132
S36-C-15	10	121.921	1.75697
S36-C-15	10	122.201	1.83032
S36-C-15	10	122.408	1.85004
S36-C-15	10	122.897	1.81466
S36-C-15	10	123.236	1.75722
S36-C-15	10	123.399	1.64937
S36-C-15	10	123.555	1.6273
S36-C-15	10	123.787	1.82276
S36-C-15	10	124.026	1.8388
S36-C-15	10	124.284	1.76222
S36-C-15	10	124.481	1.73408
S36-C-15	10	124.677	1.61162
S36-C-15	10	125.031	1.83813
S36-C-15	10	125.587	1.82087
S36-C-15	10	126.022	1.82417
S36-C-15	10	126.268	1.90398
S36-C-15	10	126.638	1.71051
S36-C-15	10	126.892	1.73711
S36-C-15	10	127.257	1.75292
S36-C-15	10	127.541	1.7943
S36-C-15	10	127.902	1.78609
S36-C-15	10	128.213	1.76588
S36-C-15	10	128.492	1.78172
S36-C-15	10	128.864	1.72477
S36-C-15	10	129.292	1.8186
S36-C-15	10	129.576	1.7383
S36-C-15	10	129.794	1.78209
S36-C-15	10	130.232	1.73359
S36-C-15	10	130.499	1.74439
S36-C-15	10	130.904	1.72956
S36-C-15	10	131.117	1.79067
S36-C-15	10	131.24	1.73255
S36-C-15	10	131.461	1.65594
S36-C-15	10	131.793	1.86063
S36-C-15	10	132.054	1.75799
S36-C-15	10	132.203	1.63896
S36-C-15	10	132.43	1.77977
S36-C-15	10	132.701	1.84111
S36-C-15	10	133.128	1.72977
S36-C-15	10	133.617	1.40782
S36-D-2	3	0.309309	0.00428505
S36-D-2	3	0.956244	0.0048178
S36-D-2	3	1.48585	0.0422332
S36-D-2	3	1.81361	0.0417768
S36-D-2	3	2.14083	0.109064
S36-D-2	3	2.52602	0.0197903
S36-D-2	3	2.89446	-0.000493387
S36-D-2	3	3.20306	-0.0320245
S36-D-2	3	3.37886	0.0156605
S36-D-2	3	3.62783	-0.0178135
S36-D-2	3	3.88102	-0.00468578
S36-D-2	3	4.17786	-0.0156216
S36-D-2	3	4.52307	0.0361718
S36-D-2	3	4.80083	-0.017803
S36-D-2	3	5.14797	0.0107313
S36-D-2	3	5.41998	0.0250209
S36-D-2	3	5.70006	0.046997
S36-D-2	3	5.99653	-0.00450852
S36-D-2	3	6.53669	0.0580759
S36-D-2	3	7.00064	-0.0168697
S36-D-2	3	7.52278	-0.045105
S36-D-2	3	7.78432	0.0800672
S36-D-2	3	7.95934	-0.0351173
S36-D-2	3	8.32491	0.00149552
S36-D-2	3	8.67178	0.0188901
S36-D-2	3	8.87182	-0.00832174
S36-D-2	3	9.06842	-0.040557
S36-D-2	3	9.28933	-0.0234423
S36-D-2	3	9.9587	0.00448189
S36-D-2	3	10.4036	-0.0383011
S36-D-2	3	10.6436	0.00123376
S36-D-2	3	10.8445	0.0178517
S36-D-2	3	10.991	-0.0371839
S36-D-2	3	11.3255	-0.0768708
S36-D-2	3	11.8692	-0.0173905
S36-D-2	3	12.5066	-0.0194817
S36-D-2	3	13.0526	-0.0305511
S36-D-2	3	13.3233	0.0268546
S36-D-2	3	13.6587	-0.0281114
S36-D-2	3	13.9526	0.0255393
S36-D-2	3	14.2209	0.00798761
S36-D-2	3	14.5221	-0.0345382
S36-D-2	3	14.7997	0.00152573
S36-D-2	3	14.9555	-0.0245535
S36-D-2	3	15.2747	-0.054115
S36-D-2	3	15.4947	-0.0490763
S36-D-2	3	15.98	0.0448369
S36-D-2	3	16.3033	-0.0236195
S36-D-2	3	16.5393	-0.000541826
S36-D-2	3	16.9398	-0.00177415
S36-D-2	3	17.7175	0.00105924
S36-D-2	3	18.2361	0.0139436
S36-D-2	3	18.7437	0.0365754
S36-D-2	3	19.5601	0.0313901
S36-D-2	3	19.9551	0.00224466
S36-D-2	3	20.392	0.00268621
S36-D-2	3	20.8455	-0.0017974
S36-D-2	3	21.3004	0.000127497
S36-D-2	3	21.8642	0.0519151
S36-D-2	3	22.6376	0.0424058
S36-D-2	3	23.0619	-0.0237554
S36-D-2	3	23.332	0.0400158
S36-D-2	3	23.6418	-0.0195748
S36-D-2	3	23.931	-0.0154201
S36-D-2	3	24.163	-0.0115945
S36-D-2	3	24.4518	-0.0340273
S36-D-2	3	24.7603	-0.0192451
S36-D-2	3	24.9946	-0.0385277
S36-D-2	3	25.4681	-0.0222688
S36-D-2	3	26.1312	0.032251
S36-D-2	3	26.8138	0.0184802
S36-D-2	3	27.1052	-0.0226429
S36-D-2	3	27.3674	0.0685385
S36-D-2	3	27.7199	-0.0159803
S36-D-2	3	28.2186	0.051883
S36-D-2	3	28.6773	-0.00131979
S36-D-2	3	29.1501	-0.0350847
S36-D-2	3	29.4965	0.0253365
S36-D-2	3	29.7468	-0.030711
S36-D-2	3	30.2508	-0.0186945
S36-D-2	3	30.5934	0.00259624
S36-D-2	3	30.8263	0.0147931
S36-D-2	3	31.1072	-0.0169548
S36-D-2	3	31.3663	-0.00174697
S36-D-2	3	31.7466	0.00776009
S36-D-2	3	31.9636	-0.0306318
S36-D-2	3	32.1193	0.00405788
S36-D-2	3	32.3655	-0.0486763
S36-D-2	3	32.8674	0.0225003
S36-D-2	3	33.2252	0.0134262
S36-D-2	3	33.8159	0.0569914
S36-D-2	3	34.3571	0.0362091
S36-D-2	3	34.6974	-0.00943017
S36-D-2	3	35.014	0.0472517
S36-D-2	3	35.5336	0.0031779
S36-D-2	3	35.9554	0.00194378
S36-D-2	3	36.1759	0.0094792
S36-D-2	3	36.3831	0.0121258
S36-D-2	3	36.7773	0.0063419
S36-D-2	3	37.7589	0.0253133
S36-D-2	3	38.3772	-0.0261702
S36-D-2	3	38.6201	-0.00588027
S36-D-2	3	38.7947	0.0193837
S36-D-2	3	39.0158	-0.00332508
S36-D-2	3	39.2629	-0.0148206
S36-D-2	3	39.4416	0.0139182
S36-D-2	3	39.7448	0.0124937
S36-D-2	3	40.0632	-0.0114665
S36-D-2	3	40.2807	0.0194992
S36-D-2	3	40.526	-0.0246126
S36-D-2	3	41.1143	0.0577989
S36-D-2	3	41.4316	-0.00194695
S36-D-2	3	42.021	-0.0364983
S36-D-2	3	42.6704	-0.0250172
S36-D-2	3	43.3809	-0.000737847
S36-D-2	3	44.2529	0.0177644
S36-D-2	3	45.0062	-0.0110639
S36-D-2	3	45.3375	-0.00816821
S36-D-2	3	45.6732	0.0459917
S36-D-2	3	46.1214	-0.000506319
S36-D-2	3	46.5919	0.0137852
S36-D-2	3	47.8907	0.00988422
S36-D-2	3	48.5077	0.0383767
S36-D-2	3	49.8564	-0.00792576
S36-D-2	3	50.728	-0.018478
S36-D-2	3	52.4874	-0.0434546
S36-D-2	3	52.796	-0.0102206
S36-D-2	3	52.9915	-0.0373943
S36-D-2	3	53.282	-0.0139723
S36-D-2	3	53.8494	-0.00147446
S36-D-2	3	54.1162	-0.0151328
S36-D-2	3	54.3767	-0.0558886
S36-D-2	3	54.6786	-0.00588996
S36-D-2	3	55.3305	0.0249099
S36-D-2	3	55.8107	-0.0604647
S36-D-2	3	56.2115	0.029981
S36-D-2	3	56.7807	0.044196
S36-D-2	3	57.0433	0.0503791
S36-D-2	3	57.4383	0.0398098
S36-D-2	3	58.0033	-0.0662731
S36-D-2	3	58.7041	-0.0504675
S36-D-2	3	59.2747	-0.0557548
S36-D-2	3	59.4694	0.0534524
S36-D-2	3	59.7195	-0.0296826
S36-D-2	3	60.1677	-0.0294429
S36-D-2	3	60.6763	-0.00494291
S36-D-2	3	61.4357	0.0313154
S36-D-2	3	61.909	0.00465847
S36-D-2	3	62.1141	0.00960465
S36-D-2	3	62.4696	-0.0224045
S36-D-2	3	62.9059	0.000233958
S36-D-2	3	63.2294	-0.0258379
S36-D-2	3	63.4112	0.0395068
S36-D-2	3	63.7295	0.00364421
S36-D-2	3	64.236	0.0182437
S36-D-2	3	64.4984	0.0276535
S36-D-2	3	64.8075	-0.00178143
S36-D-2	3	65.0232	-0.0122069
S36-D-2	3	65.2652	-0.0424192
S36-D-2	3	65.582	-0.0130017
S36-D-2	3	65.9316	-0.0627687
S36-D-2	3	66.2531	-0.00914813
S36-D-2	3	66.5713	-0.00106958
S36-D-2	3	66.964	-0.00982503
S36-D-2	3	67.4873	0.0201063
S36-D-2	3	67.9917	-0.0559129
S36-D-2	3	68.3801	-0.00207507
S36-D-2	3	68.6813	0.0516562
S36-D-2	3	68.9403	0.0148669
S36-D-2	3	69.1596	0.00294794
S36-D-2	3	69.5233	0.0450737
S36-D-2	3	70.1367	0.00421727
S36-D-2	3	70.5329	-0.024031
S36-D-2	3	70.9832	-0.00346391
S36-D-2	3	71.5509	-0.0105478
S36-D-2	3	72.0292	-0.0176483
S36-D-2	3	72.301	0.00496149
S36-D-2	3	72.6215	0.0516167
S36-D-2	3	73.0461	-0.032473
S36-D-2	3	73.2971	0.0303097
S36-D-2	3	73.4475	-0.0215189
S36-D-2	3	73.7059	0.0245843
S36-D-2	3	74.0685	0.0153836
S36-D-2	3	74.5681	0.0163913
S36-D-2	3	74.9997	-0.0755848
S36-D-2	3	75.3123	-0.0161419
S36-D-2	3	76.0466	0.0620434
S36-D-2	3	76.6993	0.0526612
S36-D-2	3	77.0783	0.038096
S36-D-2	3	77.5904	-0.0561647
S36-D-2	3	78.3633	0.0035706
S36-D-2	3	79.2893	-0.0217024
S36-D-2	3	80.0178	-0.0331424
S36-D-2	3	80.4521	0.0150015
S36-D-2	3	80.8564	0.0194369
S36-D-2	3	81.2494	-0.0187596
S36-D-2	3	81.7756	-0.0494421
S36-D-2	3	82.1254	0.0056959
S36-D-2	3	82.5114	-0.00404156
S36-D-2	3	82.9331	-0.00196392
S36-D-2	3	84.6026	-0.0069418
S36-D-2	3	86.4553	-0.00719145
S36-D-2	3	87.279	0.028824
S36-D-2	3	87.5998	0.00239564
S36-D-2	3	87.8982	-0.0263029
S36-D-2	3	88.4145	-0.0140602
S36-D-2	3	88.822	-0.0140687
S36-D-2	3	90.6874	-0.0201302
S36-D-2	3	94.3615	-0.0207923
S36-D-2	3	94.7637	0.0276953
S36-D-2	3	95.8257	-0.00855379
S36-D-2	3	96.2303	0.0328923
S36-D-2	3	96.6555	-0.0444018
S36-D-2	3	97.9527	-0.00430024
S36-D-2	3	98.2826	0.0052
S36-D-2	3	99.0177	0.0634347
S36-D-2	3	100.933	-0.00696619
S36-D-2	3	101.311	-0.0301207
S36-D-2	3	101.588	-0.023801
S36-D-2	3	102.118	0.00234709
S36-D-2	3	102.998	0.0056745
S36-D-2	3	103.495	0.0461562
S36-D-2	3	103.807	0.0762705
S36-D-2	3	104.127	0.0241135
S36-D-2	3	105.22	-0.0320422
S36-D-2	3	105.799	0.019162
S36-D-2	3	106.299	0.0373376
S36-D-2	3	106.559	-0.00802337
S36-D-2	3	106.942	0.0108697
S36-D-2	3	107.553	-0.0384062
S36-D-2	3	108.702	0.0210018
S36-D-2	3	109.013	-0.00534864
S36-D-2	3	109.337	-0.0288847
S36-D-2	3	110.142	0.0301565
S36-D-2	3	111.081	-0.000781166
S36-D-2	3	111.424	0.0255042
S36-D-2	3	112.042	-0.0377318
S36-D-2	3	112.406	-0.0357046
S36-D-2	3	112.855	0.0580997
S36-D-2	3	113.199	0.00914054
S36-D-2	3	113.383	0.0114348
S36-D-2	3	114.137	-0.0227608
S36-D-2	3	114.671	0.0282148
S36-D-2	3	115.348	0.0482717
S36-D-2	3	115.784	-0.0255424
S36-D-2	3	116.29	1.63571
S36-D-2	3	116.833	1.97728
S36-D-2	3	117.254	1.90014
S36-D-2	3	117.604	2.0334
S36-D-2	3	118.053	1.84032
S36-D-2	3	118.544	1.96645
S36-D-2	3	119.038	2.01543
S36-D-2	3	119.348	1.98127
S36-D-2	3	119.723	1.9257
S36-D-2	3	120.627	1.99043
S36-D-2	3	121.785	1.94599
S36-D-2	3	122.388	1.86588
S36-D-2	3	122.94	1.9645
S36-D-2	3	123.439	1.918
S36-D-2	3	123.737	2.00447
S36-D-2	3	124.184	2.094
S36-D-2	3	124.425	1.98594
S36-D-2	3	124.626	1.88491
S36-D-2	3	125.01	2.04281
S36-D-2	3	125.466	2.06564
S36-D-2	3	125.686	1.97295
S36-D-2	3	125.921	2.04968
S36-D-2	3	126.099	1.98653
S36-D-2	3	126.283	1.85751
S36-D-2	3	126.449	1.98933
S36-D-2	3	126.588	2.00486
S36-D-2	3	126.812	1.82308
S36-D-2	3	127.083	1.96018
S36-D-2	3	127.355	2.00988
S36-D-2	3	127.637	1.94233
S36-D-2	3	128.117	1.88221
S36-D-2	3	128.427	1.7771
S36-D-2	3	128.6	1.85281
S36-D-2	3	128.841	1.90246
S36-D-2	3	129.848	1.85363
S36-D-2	3	130.437	1.73602
S36-D-2	3	130.794	2.00437
S36-D-2	3	131.656	2.0188
S36-D-2	3	131.937	1.88783
S36-D-2	3	132.249	2.05791
S36-D-2	3	132.729	1.84062
S36-D-2	3	132.904	1.81095
S36-D-2	3	133.128	1.9786
S36-D-2	3	133.663	1.99974
S36-D-2	3	133.957	1.88053
S36-D-2	3	134.353	1.98501
S36-D-2	3	134.852	1.8846
S36-D-2	3	135.166	1.83644
S36-D-2	3	136.418	1.93827
S36-D-2	3	137.33	1.85167
S36-D-2	3	137.811	1.92919
S36-D-2	3	138.464	1.98253
S36-D-2	3	139.512	1.99803
S36-D-2	3	140.304	1.92166
S36-D-2	3	140.711	2.02206
S36-D-2	3	140.952	1.93789
S36-D-2	3	141.214	2.12031
S36-D-2	3	141.516	1.98911
S36-D-2	3	141.772	1.84936
S36-D-2	3	142.085	1.9126
S36-D-2	3	142.468	1.86114
S36-D-2	3	142.848	1.90166
S36-D-2	3	143.142	1.90435
S36-D-2	3	143.363	1.99724
S36-D-2	3	143.754	1.87793
S36-D-2	3	144.144	2.06912
S36-D-2	3	144.571	1.9081
S36-D-2	3	145.205	1.87219
S36-D-2	3	145.623	1.89906
S36-D-2	3	146.287	1.97456
S36-D-2	3	146.981	1.98917
S36-D-2	3	147.545	1.86942
S36-D-2	3	148.232	1.94287
S36-D-2	3	148.731	1.88129
S36-D-2	3	149.02	1.74458
S36-D-2	3	149.395	1.90796
S36-D-2	3	149.77	1.79594
S36-D-2	3	150.202	1.88485
S36-D-2	3	150.617	1.99673
S36-D-2	3	151.015	1.94067
S36-D-2	3	151.351	1.97448
S36-D-2	3	151.65	1.78211
S36-D-2	3	151.998	1.87321
S36-D-2	3	152.739	1.99917
S36-D-2	3	153.272	1.81274
S36-D-2	3	153.73	1.91037
S36-D-2	3	154.131	1.89388
S36-D-2	3	154.761	1.84156
S36-D-2	3	156.206	2.01139
S36-D-2	3	157.237	1.76952
S36-D-2	3	157.923	1.8976
S36-D-2	3	158.273	1.89845
S36-D-2	3	158.572	1.93164
S36-D-2	3	158.849	1.90026
S36-D-2	3	159.409	1.80916
S36-D-2	3	159.78	1.75256
S36-D-2	3	160.046	1.92455
S36-D-2	3	160.327	1.89114
S36-D-2	3	161.24	1.87408
S36-D-2	3	162.269	1.94423
S36-D-2	3	163.319	1.78601
S36-D-2	3	163.977	1.91869
S36-D-2	3	164.376	1.84767
S36-D-2	3	164.828	1.92108
S36-D-2	3	166.326	1.88649
S36-D-2	3	168.331	1.77545
S36-D-2	3	168.86	1.81472
S36-D-2	3	169.235	2.05213
S36-D-2	3	169.832	1.85928
S36-D-2	3	170.354	2.0127
S36-D-2	3	170.677	1.91831
S36-D-2	3	171.243	2.00526
S36-D-2	3	171.65	1.94676
S36-D-2	3	172.035	1.83139
S36-D-2	3	172.477	1.82781
S36-D-2	3	172.987	1.82548
S36-D-2	3	173.833	1.98839
S36-D-2	3	174.203	1.78511
S36-D-2	3	174.742	1.86328
S36-D-2	3	175.246	2.05028
S36-D-2	3	175.976	1.90303
S36-D-2	3	176.47	1.93325
S36-D-2	3	176.972	1.89631
S36-D-2	3	177.368	2.07555
S36-D-2	3	178.388	1.91605
S36-D-2	3	178.786	1.87408
S36-D-2	3	179.333	1.88832
S36-D-2	3	179.837	1.78598
S36-D-2	3	180.127	1.96607
S36-D-2	3	180.816	1.93254
S36-D-2	3	181.553	1.84093
S36-D-2	3	182.191	1.84221
S36-D-2	3	182.616	1.95791
S36-D-2	3	183.047	2.03369
S36-D-2	3	183.455	1.883
S36-D-2	3	183.695	1.90085
S36-D-2	3	183.899	1.99561
S36-D-2	3	184.097	1.91553
S36-D-2	3	184.464	1.82821
S36-D-2	3	184.705	1.94517
S36-D-2	3	185.044	1.80427
S36-D-2	3	185.568	1.9009
S36-D-2	3	186.098	1.8033
S36-D-2	3	186.477	1.86388
S36-D-2	3	186.738	1.92277
S36-D-2	3	187.045	1.86639
S36-D-2	3	187.381	1.95998
S36-D-2	3	187.851	1.94171
S36-D-2	3	188.376	1.91438
S36-D-2	3	189.131	2.106
S36-D-2	3	189.561	1.97639
S36-D-2	3	189.994	1.87494
S36-D-2	3	190.718	1.98789
S36-D-2	3	191.215	2.06046
S36-D-2	3	191.562	1.9306
S36-D-2	3	191.955	1.95927
S36-D-2	3	192.502	2.11325
S36-D-2	3	193.085	1.9145
S36-D-2	3	193.678	1.90343
S36-D-2	3	193.951	1.90565
S36-D-2	3	194.189	1.98334
S36-D-2	3	194.509	1.92745
S36-D-2	3	194.678	1.82939
S36-D-2	3	194.85	1.93707
S36-D-2	3	194.977	2.12411
S36-D-2	3	195.117	1.90947
S36-D-2	3	195.681	1.90346
S36-D-2	3	196.965	1.90826
S36-D-2	3	197.545	1.96232
S36-D-2	10	0.437311	-0.0197619
S36-D-2	10	0.641217	-0.0365026
S36-D-2	10	0.96773	-0.0200158
S36-D-2	10	1.19364	-0.0412845
S36-D-2	10	1.40115	0.0141928
S36-D-2	10	1.71676	0.0672046
S36-D-2	10	2.12667	0.0223191
S36-D-2	10	2.4418	-0.0147688
S36-D-2	10	2.66688	-0.0242694
S36-D-2	10	3.02164	-0.053188
S36-D-2	10	3.15558	0.028953
S36-D-2	10	3.48457	-0.0136871
S36-D-2	10	3.71958	-0.0144091
S36-D-2	10	4.08712	-0.0418269
S36-D-2	10	4.62925	0.0159124
S36-D-2	10	4.89229	-0.026982
S36-D-2	10	5.09963	0.0037774
S36-D-2	10	5.3931	0.0210701
S36-D-2	10	5.58113	0.0233101
S36-D-2	10	5.85474	-0.0691936
S36-D-2	10	6.1195	0.041685
S36-D-2	10	6.3825	0.010413
S36-D-2	10	6.76608	0.0110316
S36-D-2	10	7.02366	0.0437384
S36-D-2	10	7.39356	-0.00039054
S36-D-2	10	7.7171	-0.0171756
S36-D-2	10	8.00896	0.0119611
S36-D-2	10	8.24955	0.0260442
S36-D-2	10	8.54524	-0.00150543
S36-D-2	10	8.82602	0.017426
S36-D-2	10	9.43778	0.0830585
S36-D-2	10	10.1893	0.0145293
S36-D-2	10	10.677	0.00815115
S36-D-2	10	11.1523	-0.0141607
S36-D-2	10	11.3821	-0.0323454
S36-D-2	10	11.7047	-0.01634
S36-D-2	10	11.9703	0.0416292
S36-D-2	10	12.2033	0.0383952
S36-D-2	10	12.4559	-0.0180966
S36-D-2	10	12.6941	-0.0325303
S36-D-2	10	12.8783	-0.0193688
S36-D-2	10	13.1382	0.0590875
S36-D-2	10	13.3181	-0.000685533
S36-D-2	10	13.6244	-0.0189378
S36-D-2	10	13.8226	0.0189363
S36-D-2	10	13.9573	0.000661467
S36-D-2	10	14.1847	-0.0427738
S36-D-2	10	14.5922	-0.0648861
S36-D-2	10	15.0331	0.000137237
S36-D-2	10	15.5934	-0.0654678
S36-D-2	10	16.1833	-0.0716776
S36-D-2	10	16.5721	-0.0498703
S36-D-2	10	16.9903	0.0594984
S36-D-2	10	17.7903	-0.019277
S36-D-2	10	18.4786	0.0414189
S36-D-2	10	18.754	-0.0366859
S36-D-2	10	19.0158	-0.0381268
S36-D-2	10	19.2789	-0.017317
S36-D-2	10	19.6235	0.00066898
S36-D-2	10	20.2934	-0.026233
S36-D-2	10	20.6416	0.00593657
S36-D-2	10	20.8892	-0.0615219
S36-D-2	10	21.5773	0.00578333
S36-D-2	10	23.0562	-0.0482544
S36-D-2	10	23.9372	0.029989
S36-D-2	10	24.5953	0.0140224
S36-D-2	10	24.9243	-0.0210345
S36-D-2	10	25.4511	-0.00608203
S36-D-2	10	25.8763	0.00221346
S36-D-2	10	26.2324	0.0296324
S36-D-2	10	26.5584	-0.0169093
S36-D-2	10	26.8329	0.0527487
S36-D-2	10	27.7015	0.0234931
S36-D-2	10	28.0697	-0.0269682
S36-D-2	10	28.3194	0.00819714
S36-D-2	10	28.7937	-0.00467055
S36-D-2	10	29.2281	0.029257
S36-D-2	10	29.5874	-0.0136536
S36-D-2	10	29.8869	0.00947044
S36-D-2	10	30.1066	-0.0368567
S36-D-2	10	30.4279	0.0472992
S36-D-2	10	30.714	-0.0396688
S36-D-2	10	30.8556	0.00521995
S36-D-2	10	31.1102	-0.0127606
S36-D-2	10	31.7519	-0.0024976
S36-D-2	10	32.0831	0.0310613
S36-D-2	10	32.3087	-0.0218476
S36-D-2	10	32.7101	0.0400901
S36-D-2	10	33.0554	0.0322732
S36-D-2	10	33.2696	0.0245243
S36-D-2	10	33.6882	0.0206987
S36-D-2	10	33.9566	-0.00451419
S36-D-2	10	34.2244	0.0107165
S36-D-2	10	34.555	0.0197351
S36-D-2	10	34.8995	0.00909735
S36-D-2	10	35.1402	-0.0145617
S36-D-2	10	35.9239	0.0366177
S36-D-2	10	36.1682	0.0211634
S36-D-2	10	36.4804	-0.0305333
S36-D-2	10	36.8083	-0.00481319
S36-D-2	10	37.3011	0.0230908
S36-D-2	10	37.8973	0.0330889
S36-D-2	10	38.2635	-0.0411396
S36-D-2	10	41.4927	-0.0249239
S36-D-2	10	42.8778	0.00951799
S36-D-2	10	43.0437	-0.0131155
S36-D-2	10	43.1888	0.00931666
S36-D-2	10	43.3757	-0.0293018
S36-D-2	10	43.6613	0.0119244
S36-D-2	10	43.8012	0.0218048
S36-D-2	10	43.9191	-0.0091045
S36-D-2	10	44.0539	-0.0459257
S36-D-2	10	44.2343	-0.0187443
S36-D-2	10	44.5466	0.00521853
S36-D-2	10	44.9514	-0.0354162
S36-D-2	10	45.3355	0.00979814
S36-D-2	10	46.6398	0.0402145
S36-D-2	10	47.8636	0.00738732
S36-D-2	10	48.6573	0.0090575
S36-D-2	10	49.1619	-0.0214238
S36-D-2	10	49.5692	-0.0391092
S36-D-2	10	49.7414	-0.0347847
S36-D-2	10	50.4794	0.045337
[truncated: 2,387 more rows]
