# Supplementary material for: Spatiotemporal dynamics of clonal selection and diversification in normal endometrial epithelium
Source: Nat Commun. 2022 Feb 17;13:943. doi: 10.1038/s41467-022-28568-2 (PMC8854701; doi:10.1038/s41467-022-28568-2)
Supplement: Supplementary file 7 — Source data [file 41467_2022_28568_MOESM7_ESM.zip › source_data_17(Fig5g).xlsx]

## Sheet: source_data_17
cluster	sample	num_public	num_partially_shared	num_private	prop_public	prop_partially_shared	prop_private
cluster 1	S36-AIV-8-WGS	804	136	169	0.724977	0.122633	0.15239
cluster 1	S36-B-5-WGS	804	78	149	0.779825	0.0756547	0.14452
cluster 1	S36-C-10-WGS	804	120	104	0.782101	0.116732	0.101167
cluster 1	S36-D-1-WGS	804	78	182	0.755639	0.0733083	0.171053
cluster 3	S36-C-13-WGS	2706	45	12	0.97937	0.0162866	0.00434311
cluster 3	S36-C-15-WGS	2706	29	8	0.986511	0.0105724	0.00291651
cluster 3	S36-D-2-WGS	2706	39	38	0.972332	0.0140137	0.0136543
cluster 3	S36-D-4-WGS	2706	38	32	0.974784	0.0136888	0.0115274
cluster 3	S36-D-18-WGS	2706	54	26	0.971285	0.0193826	0.00933238
cluster 3	S36-D-20-WGS	2706	52	26	0.971983	0.0186782	0.00933908
