# Supplementary material for: Spatiotemporal dynamics of clonal selection and diversification in normal endometrial epithelium
Source: Nat Commun. 2022 Feb 17;13:943. doi: 10.1038/s41467-022-28568-2 (PMC8854701; doi:10.1038/s41467-022-28568-2)
Supplement: Supplementary file 7 — Source data [file 41467_2022_28568_MOESM7_ESM.zip › source_data_19(Fig5i).xlsx]

## Sheet: source_data_19
chromosome	mutation_group	mutation_burden	prop_mutation_burden
chr3	Before CN-LOH	62	0.72093
chr3	After CN-LOH	24	0.27907
chr10	Before CN-LOH	24.2798	0.351127
chr10	After CN-LOH	44.8601	0.648873
