# Supplementary material for: Spatiotemporal dynamics of clonal selection and diversification in normal endometrial epithelium
Source: Nat Commun. 2022 Feb 17;13:943. doi: 10.1038/s41467-022-28568-2 (PMC8854701; doi:10.1038/s41467-022-28568-2)
Supplement: Supplementary file 7 — Source data [file 41467_2022_28568_MOESM7_ESM.zip › source_data_20(Fig6d_and_Supplementary_Fig8).xlsx]

## Sheet: Subject 37
name	position X(um)	position Y(um)	position Z(um)
A	4729.52	4419.92	1757.78
B	3766.34	4475.49	2701.69
C	4432.26	4395.23	2840
D	4442.84	4362.15	2455.26

## Sheet: Subject 38
name	position X(um)	position Y(um)	position Z(um)
A	4781.96	5643.01	6155.01
B	5438.44	5450.49	6258.04
C	6152.12	4985.26	6671.04
D	7511.85	4979.71	7142.27
E	7975.18	4642.85	6616.7
F	8079.76	5363.15	6370.86

## Sheet: Subject 39
name	position X(um)	position Y(um)	position Z(um)
A	11170.8	10413	5742.41
B	10587.6	10526.8	6270.96
C	9069.84	10491.6	6382.53
D	9727.85	9928.87	9297.1
E	10190.8	10208.6	8512.42
F	11717	10082.9	6956.64

## Sheet: Subject 40
name	position X(um)	position Y(um)	position Z(um)
A	3613.3	5914.44	5570.5
B	3655.77	6071.03	4535.71
C	2569.23	6208.15	4218.33
D	1257.68	6338.21	4080.74
E	1176.07	6212.53	4274.66
F	2522.44	6277.61	5035.63
