# Supplementary material for: Spatiotemporal dynamics of clonal selection and diversification in normal endometrial epithelium
Source: Nat Commun. 2022 Feb 17;13:943. doi: 10.1038/s41467-022-28568-2 (PMC8854701; doi:10.1038/s41467-022-28568-2)
Supplement: Supplementary file 7 — Source data [file 41467_2022_28568_MOESM7_ESM.zip › source_data_21(Fig7i).xlsx]

## Sheet: source_data_21
group	sample	num_public	num_partially_shared	num_private	prop_public	prop_partially_shared	prop_private
group 1	S41-G1	398	61	6	0.855914	0.131183	0.0129032
group 1	S41-G2	398	45	49	0.808943	0.0914634	0.0995935
group 1	S41-G3	398	102	19	0.766859	0.196532	0.0366089
group 1	S41-G4	398	80	11	0.813906	0.163599	0.0224949
group 1	S41-G5	398	136	13	0.727605	0.248629	0.023766
group 1	S41-G6	398	37	76	0.778865	0.072407	0.148728
group 1	S41-G7	398	37	62	0.800805	0.0744467	0.124748
group 2	S41-G8	445	69	18	0.836466	0.129699	0.0338346
group 2	S41-G9	445	52	70	0.784832	0.0917108	0.123457
group 2	S41-G10	445	56	33	0.833333	0.104869	0.0617978
group 2	S41-G11	445	43	75	0.790409	0.0763766	0.133215
group 2	S41-G12	445	27	88	0.794643	0.0482143	0.157143
